# Supplementary material for: Entry Steps in the Biosynthetic Pathway to Diterpenoid Alkaloids in Delphinium grandiflorum and Aconitum plicatum
Source: bioRxiv. 2025 May 17:2025.05.15.654307. Preprint. [Version 1] doi: 10.1101/2025.05.15.654307 (PMC12132485; doi:10.1101/2025.05.15.654307)
Supplement: Supplement 1 [file media-1.xlsx]

## Sheet: Info
Supplemental Dataset for:
Entry Steps in the Biosynthetic Pathway to Diterpenoid Alkaloids in Delphinium grandiflorum and Aconitum plicatum
Garret P. Miller*, Lana Mutabdžija-Nedelcheva*, Trine Andersen, Imani Pascoe, Kathryn Van Winkle, Tomáš Pluskal, & Björn Hamberger
This dataset includes:
Reference TPSs: Information on all reference TPS sequences for both TPS trees
Reference P450s: Information on all reference CYPs used in each CYP tree
This study (tested): Sequences for all enzymes tested for activity in the diterpenoid alkaloid pathway in this study

## Sheet: Reference TPSs
Name	Species	Sequence
PpCPS/KS	Physcomitrium patens	MASSTLIQNRSCGVTSSMSSFQIFRGQPLRFPGTRTPAAVQCLKKRRCLRPTESVLESSPGSGSYRIVTGPSGINPSSNGHLQEGSLTHRLPIPMEKSIDNFQSTLYVSDIWSETLQRTECLLQVTENVQMNEWIEEIRMYFRNMTLGEISMSPYDTAWVARVPALDGSHGPQFHRSLQWIIDNQLPDGDWGEPSLFLGYDRVCNTLACVIALKTWGVGAQNVERGIQFLQSNIYKMEEDDANHMPIGFEIVFPAMMEDAKALGLDLPYDATILQQISAEREKKMKKIPMAMVYKYPTTLLHSLEGLHREVDWNKLLQLQSENGSFLYSPASTACALMYTKDVKCFDYLNQLLIKFDHACPNVYPVDLFERLWMVDRLQRLGISRYFEREIRDCLQYVY…
NmTPS1	Nepeta mussinii	MTSISSLNLSNAAAARRRLQLPANVHLPEFHSVCAWLNSSSKHDPFSCRIHRKQKSKVTECRVASVDASPVSDHKMSSPVQTQEEANKNMEESIEYIKNLLMTSGDGRISVSAYDTSIVALIKDIEGRDAPQFPSCLEWIGQNQKADGSWGDDFFCIYDRFVNTLACIVALKSWNLHPHKIQKGVTYIKKNVHKLKDGRPELMTSGFEICVPAILQRAKDLGIQDLPYDDPMIKQITDTKERRLKKIPKDFIYQLPTTLLFSLEGQENLDWEKILKLQSADGSFLTSPSSTAAVFMHTKDEKCLKFIENAVKNCDGGVPHTYPVDVFARLWAVDRLQRLGISRFFQPEIKYFLDHIQSVWTENGVFSGRDSQFCDIDDTSMGIRLLKMHGYKIDPNALE…
NmTPS2	Nepeta mussinii	MSLPLSSCVLFPPNDSRFPVSRFSRASASLEVGLQGATSAKVSSQSSCFEETKRRITKLFHKDELSVSTYDTAWVAMVPSPTSSEEPCFPGCLTWLLENQCRDGSWARPHHHSLLKKDVLSSTLACILALKKWGVGEEQINKGLHFIELNCASATEKCQITPVGFDIIFPAMLDYARDFSLNLRLEPTTFNDLMDKRDLELKRCYQNYTPEREAYLAYIVEGMGRLQDWELVMKYQRKNGSLFNCPSTTAAAFIALRDSACLNYLNLSLKKFGNAVPAVYPLDIYSQLCTVDNLERLGINQYFIAEIQSVLDETYRCWIQGNEDIFLDTSTCALAFRILRMNGYDVTSDSLTKILEECFSSSFRGNMTDINTTLDLYRASELMLYPDEKDLEKHNLRLK…
AtCPS	Arabidopsis thaliana	MSLQYHVLNSIPSTTFLSSTKTTISSSFLTISGSPLNVARDKSRSGSIHCSKLRTQEYINSQEVQHDLPLIHEWQQLQGEDAPQISVGSNSNAFKEAVKSVKTILRNLTDGEITISAYDTAWVALIDAGDKTPAFPSAVKWIAENQLSDGSWGDAYLFSYHDRLINTLACVVALRSWNLFPHQCNKGITFFRENIGKLEDENDEHMPIGFEVAFPSLLEIARGINIDVPYDSPVLKDIYAKKELKLTRIPKEIMHKIPTTLLHSLEGMRDLDWEKLLKLQSQDGSFLFSPSSTAFAFMQTRDSNCLEYLRNAVKRFNGGVPNVFPVDLFEHIWIVDRLQRLGISRYFEEEIKECLDYVHRYWTDNGICWARCSHVQDIDDTAMAFRLLRQHGYQVSADV…
AtKS	Arabidopsis thaliana	MSINLRSSGCSSPISATLERRLDSEVQTRANNVSFEQTKEKIRKMLEKVELSVSAYDTSWVAMVPSPSSQNAPLFPQCVKWLLDNQHEDGSWGLDNHDHQSLKKDVLSSTLASILALKKWGIGERQINKGLQFIELNSALVTDETIQKPTGFDIIFPGMIKYARDLNLTIPLGSEVVDDMIRKRDLDLKCDSEKFSKGREAYLAYVLEGTRNLKDWDLIVKYQRKNGSLFDSPATTAAAFTQFGNDGCLRYLCSLLQKFEAAVPSVYPFDQYARLSIIVTLESLGIDRDFKTEIKSILDETYRYWLRGDEEICLDLATCALAFRLLLAHGYDVSYDPLKPFAEESGFSDTLEGYVKNTFSVLELFKAAQSYPHESALKKQCCWTKQYLEMELSSWVKTS…
AtTPS03	Arabidopsis thaliana	MPKRQAQRRFTRKTDSKTPSQPLVSRRSANYQPSLWQHEYLLSLGNTYVKEDNVERVTLLKQEVSKMLNETEGLLEQLELIDTLQRLGVSYHFEQEIKKTLTNVHVKNVRAHKNRIDRNRWGDLYATALEFRLLRQHGFSIAQDVFDGNIGVDLDDKDIKGILSLYEASYLSTRIDTKLKESIYYTTKRLRKFVEVNKNETKSYTLRRMVIHALEMPYHRRVGRLEARWYIEVYGERHDMNPILLELAKLDFNFVQAIHQDELKSLSSWWSKTGLTKHLDFVRDRITEGYFSSVGVMYEPEFAYHRQMLTKVFMLITTIDDIYDIYGTLEELQLFTTIVEKWDVNRLEELPNYMKLCFLCLVNEINQIGYFVLRDKGFNVIPYLKESWADMCTTFLKEA…
AtTPS27	Arabidopsis thaliana	MATLRISSALIYQNTLTHHFRLRRPHRFVCKSMTKTTPDTTLVELSRRSGNYQPSPWNHCYLLSIENKYASETEVITRDVLKKKVKSMLDDEKKSRLEQLELIDDLQKLGVSYHFEIEINDTLTDLHLKMGRNCWKCDKEEDLHATSLEFRLLRQHGFDVSENIFDVIIDQIESNTFKTNNINGIISLYEASYLSTKSDTKLHKVIRPFATEQIRKFVDDEDTKNIEVREKAYHALEMPYHWRMRRLDTRWYIDAYEKKHDMNLVLIEFAKIDFNIVQAAHQEDLKYVSRWWKDTCLTNQLPFVRDRIVENYFWTVGLIYEPQFGYIRRIMTIVNALVTTIDDIYDIYGTLEELELFTSMVENWDVNRLGELPEYMRLCFLILYNEINGIGCDILKYKK…
AtTPS11	Arabidopsis thaliana	MEALGNFDYESYTNFTKLPSSQWGDQFLKFSIADSDFDVLEREIEVLKPKVRENIFVSSSTDKDAMKKTILSIHFLDSLGLSYHFEKEIEESLKHAFEKIEDLIADENKLHTISTIFRVFRTYGYYMSSDVFKIFKGDDGKFKESLIEDVKGMLSFYEAVHFGTTTDHILDEALSFTLNHLESLATGRRASPPHISKLIQNALHIPQHRNIQALVAREYISFYEHEEDHDETLLKLAKLNFKFLQLHYFQELKTITMWWTKLDHTSNLPPNFRERTVETWFAALMMYFEPQFSLGRIMSAKLYLVITFLDDACDTYGSISEVESLADCLERWDPDYMENLQGHMKTAFKFVMYLFKEYEEILRSQGRSFVLEKMIEEFKIIARKNLELVKWARGGHVPS…
AtTPS21	Arabidopsis thaliana	MGSEVNRPLADFPANIWEDPLTSFSKSDLGTETFKEKHSTLKEAVKEAFMSSKANPIENIKFIDALCRLGVSYHFEKDIVEQLDKSFDCLDFPQMVRQEGCDLYTVGIIFQVFRQFGFKLSADVFEKFKDENGKFKGHLVTDAYGMLSLYEAAQWGTHGEDIIDEALAFSRSHLEEISSRSSPHLAIRIKNALKHPYHKGISRIETRQYISYYEEEESCDPTLLEFAKIDFNLLQILHREELACVTRWHHEMEFKSKVTYTRHRITEAYLWSLGTYFEPQYSQARVITTMALILFTALDDMYDAYGTMEELELFTDAMDEWLPVVPDEIPIPDSMKFIYNVTVEFYDKLDEELEKEGRSGCGFHLKKSLQKTANGYMQEAKWLKKDYIATFDEYKENAI…
AtTPS14	Arabidopsis thaliana	MALIATKISSRSCFVSAYPNNSPTFLISKFPNTVDSLSPANTAKRSILRNVHASVSNPSKQFHNKTSLEYLHELNIKKIKNILSANVDVPSENLEMIDVIQSLGIDLHFRQEIEQTLHMIYKEGLQFNGDLHEIALRFRLLRQEGHYVQEIIFKNILDKKGGFKDVVKNDVKGLTELFEASELRVEGEETLDGAREFTYSRLNELCSGRESHQKQEIMKSLAQPRHKTVRGLTSKRFTSMIKIAGQEDPEWLQSLLRVAEIDSIRLKSLTQGEMSQTFKWWTELGLEKDVEKARSQPLKWHTWSMKILQDPTLTEQRLDLTKPISLVYVIDDIFDVYGELEELTIFTRVVERWDHKGLKTLPKYMRVCFEALDMITTEISMKIYKSHGWNPTYALRQSW…
AtTPS12	Arabidopsis thaliana	MESQTTFKYESLAFTKLSHCQWTDYFLSVPIDESELDVITREIDILKPEVMELLSSQGDDETSKRKVLLIQLLLSLGLAFHFENEIKNILEHAFRKIDDITGDEKDLSTISIMFRVFRTYGHNLPSSVFKRFTGDDGKFQQSLTEDAKGILSLYEAAHLGTTTDYILDEALKFTSSHLKSLLAGGTCRPHILRLIRNTLYLPQRWNMEAVIAREYISFYEQEEDHDKMLLRLAKLNFKLLQLHYIKELKSFIKWWMELGLTSKWPSQFRERIVEAWLAGLMMYFEPQFSGGRVIAAKFNYLLTILDDACDHYFSIHELTRLVACVERWSPDGIDTLEDISRSVFKLMLDVFDDIGKGVRSEGSSYHLKEMLEELNTLVRANLDLVKWARGIQVPSFEEH…
AtTPS10	Arabidopsis thaliana	MATLLQIGSGVIYSNALRKTLRRPQSSTCIIVTETTPCNKSPTVQRRSANYQPSRWDHHHLLSVENKFAKDKRVRERDLLKEKVRKMLNDEQKTYLDQLEFIDDLQKLGVSYHFEAEIDNILTSSYKKDRTNIQESDLHATALEFRLFRQHGFNVSEDVFDVFMENCGKFDRDDIYGLISLYEASYLSTKLDKNLQIFIRPFATQQLRDFVDTHSNEDFGSCDMVEIVVQALDMPYYWQMRRLSTRWYIDVYGKRQNYKNLVVVEFAKIDFNIVQAIHQEELKNVSSWWMETGLGKQLYFARDRIVENYFWTIGQIQEPQYGYVRQTMTKINALLTTIDDIYDIYGTLEELQLFTVAFENWDINRLDELPEYMRLCFLVIYNEVNSIACEILRTKNINV…
AtTPS04	Arabidopsis thaliana	MKSSYGSSSNDLHAFVNEIKGEIQLSNINLDPYSFVSPSAYDTAWLSMIEEDINVDDNELKPMFQGCLDWIMCNQNAREGFWMNSTSYTTVADGRDEDGEKDMCILTSTLACVVALQKWNIGCFHLHKGTRYIERNTEMIIGKYINEEGSYPRWFAIKFTGILELAQKLGLHFVFSSRCIEMIKGMFYQRQEIIQREKLVHDCNYKPLLAYLEVLPSKLYVTNQEDIIVKSLDSMDGSLFQSPSATASAFMLTRNTKCLAYLQNLVQKCPNGVPQKYPLNEDLIKLSMVNLIESTGLGEFFGIEIEHVLEQVYSRYEEKDFERMPMSYLADQLHKDSLAFRMLRMHGRDVSPRSFCWFLNDQETRNHLERNIDSFLLVILSVYRATDLMFPGEHDLQEA…
SmCPS5	Salvia miltiorrhiza	MPLASNPVAFLPSSTAHGDLPAAAFSRSSAGCLQLCRPLTPTSSLQCNAISRPRTEEYIDVIQNGLPVIKWHEIVEDDAEKDSPKDKVGELRDAVRSMLRSMGDGEISISPYDTAWVALVADADGDRPQFPSSLHWISTNQLADGSWGDHATFSIFDRIINTLACVVALTSWDLHPDKTHKGILFIKKNIHRLEEENVEHMPIGFEVALPSLIDIAKQLQIDIPSDTRGLREIYARREIKLKKIPSDILHQMPTTLLHSLEGMPGLMWQKLLKLQSEDGSFLFSPSSTAFALQQTKDHNCLKYLTNHLIKFKGGVPNVYPVDLFEHLWAVDRLQRLGVSRYFQPEIEECVAYVYRYWTEKGICWARNSEIQDIDDTAMGFRLLRLHGYEVSADVFKHFE…
SdKPS	Salvia divinorum	MSFATSLPRPTTTGAAGFGLPLATCISLSVSHSFSPKFGICNNTSLRLKSKAGSGCYEGIHRSQLAASTILEGHTPINPEVESEKIRLIERIRLMFRSMDDGEISVSPYDTAWVALVEDIGGSGGPQFPTSLEWISNNQLDDGSWGDRKFVLYDRILNTLACVVALTTWKMHPNKCEKGLRFISDNIEKLADEDEELMPVGFEIALPSLIDLAKRLCIEIPDNSASIKNIYAKRDSKLKRIPMDLMHKKPTSLLFSLEGMEGLNWDKLLDFQSEGSFLSSPSSTAYALHHTKDELCLEYLLKAVKKFNGGVPNAYPVDMFEHLWSVDRLRRLGISRYFQVEIDECLDYVYRYWTNKGICWARNMCVQDSDDSSMGFRLLRLYGYDVSIDVFKQFEEGGQ…
SmKSL	Salvia miltiorrhiza	MSLAFNPAATAFSGNGARSRRENFPVKHVTVRGFPMITNKSSFAVKCNLTTTDLMGKIAEKFKGEDSNFPAAAAVQPAADMPSNLCIIDTLQRLGVDRYFRSEIDTILEDTYRLWQRKERAIFSDTAIHAMAFRLLRVKGYEVSSEELAPYADQEHVDLQTIEVATVIELYRAAQERTGEDESSLKKLHAWTTTFLKQKLLTNSIPDKKLHKLVEYYLKNXHGILDRMGVRQNLDLYDISYYRTSKAANRFSNLCSEDFLAFARQDFNICQAQHQKELQQLQRWYADCKLDTLKYGRDVVRVANFLTSAIIGDPELSDVRIVFAQHIVLVTRIDDFFDHRGSREESYKILELIKEWKEKPAAEYGSEEVEILFTAVYNTVNELAERAHVEQGRSVKDFL…
IrKSL6	Isodon rubescens	MFSSSLKLKTNPLMDNKIHRSSSDRDFRGSTISSVKCSLNNSEDLIVKVRERVKGKVEISPSAYDTAWVAMVPERDYSGQKPRFPECLDWIVENQNADGSWGVQSSSMLKHSLSCTLACLLPLRKWNVASPQLLRNGVEFIRSSSSAATDKNQISPIGFDIVFPMMIQYANDLNLELLLNQDLVNILFQNREAQLTRNKNLEYVAEGLGSSIDWNKVLMHQRSNGSLFNSPATTAAALIHRHDKKCLEYLNSLLSIYKTWVPTIHPMDVYARLCLVDHLQGLGVDRFVHPEIEVVLQETFRLWQQKDDKIFTDATCRAMAFRLLRMQGYHVTPDELGGYVDEESFFATVSFESSGTDTVLELYKASQVRLPEDDDTLEKLHDWTSKFLKQKLQSKTILD…
NtCPS2	Nicotiana tabacum	MQVIITSSHRFFCHHLHQLKSPTSLSAQKAEFKKHGPRNWLFQTEGSLLYKPVRLNCATSDASYLGNVNEYLESDHSKNSEEKDIQVSRTIQMKGLTEEIKHMLNSMEDGRLNVLAYDTAWVSFIPNTTNNGNDQRPMFPSCLQWIIDNQLSDGSWGEEIVFCIYDRLLNTLVCVIALTLWNTCLHKRNKGVMFIKENLSKLETGEVENMTSGFELVFPTLLEKAQQLDIDIPYDAPVLKDIYARREVKLTRIPKDVIHTIPTTVLFSLEGLRDDLDWQRLLKLQMPDGSFLISPASTAFAFMETNDEKCLAYLQNVVEKSNGGARQYPFDLVTRLWAIDRLQRLGISYYFAEEFKELLNHVFRYWDEENGIFSGRNSNVSDVDDTCMAIRLLRLHGYD…
EpTPS8	Euphorbia peplus	MQVSLSLTTGSEPCITRIHAPSDAPLKQRNNEREKGTLELNGKVSLKKMGEMLRTIENVPIVGSTSSYDTAWVGMVPCSSNSSKPLFPESLKWIMENQNPEGNWAVDHAHHPLLLKDSLSSTLACVLALHKWNLAPQLVHSGLDFIGSNLWAAMDFRQRSPLGFDVIFPGMIHQAIDLGINLPFNNSSIENMLTNPLLDIQSFEAGKTSHIAYFAEGLGSRLKDWEQLLQYQTSNGSLFNSPSTTAAAAIHLRDEKCLNYLHSLTKQFDNGAVPTLYPLDARTRISIIDSLEKFGIHSHFIQEMTILLDQIYSFWKEGNEEIFKDPGCCATAFRLLRKHGYDVSSDSLAEFEKKEIFYHSSAASAHEIDTKSILELFRASQMKILQNEPILDRIYDWTS…
NtABS	Nicotiana tabacum	MVLGLRSKIIPLPDHKLGNIKLGSVTNAICHRPCRVRCSHSTASSMEEAKERIRETFGKIELSPSSYDTAWVAMVPSRYSMNQPCFPQCLDWILENQREDGSWGLNPSHPLLVKDSLSSTLASLLALRKWRIGDNQVQRGLGFIETHGWAVDNKDQISPLGFEIIFPCMINYAEKLNLDLPLDPNLVNMMLCERELTIERALKNEFEGNMANVEYFAEGLGELCHWKEMMLRQRHNGSLFDSPATTAAALIYHQYDEKCFGYLNSILKLHDNWVPTICPTKIHSNLFLVDALQNLGVDRYFKTEVKRVLDEIYRLWLEKNEEIFSDVAHCAMAFRLLRMNNYEVSSEELEGFVDQEHFFTTSSGKLMNHVAILELHRASQVAIHERKDHILDKISTWTR…
PvHVS	Prunella vulgaris	MSSLSIPFSSAICTSSIPKISTGHHRRTARMPAHDTSRLVFRPSAVMVEGSPMTTSSNGKEVQRLITTFKPSMWKDIFSTFSFDNQVQEKYLKEIEELKKEVRSTLMSATHRKLFDLIDNLERMGIAYHFETEIEDKLKQAHASLEEEDDYDLFTTALRFRLLRQHRYHVSCDPFAKFVDQDNKLKESLSSDVEGLLSLFEASHLRIHNEDVLDEAIVFTTHHLNRMMPQLESPLKEEVKHALRYPLHKCLGILSLRFHIDRYENDKSRDEVVLRLGQVNFNYMQNIYMNELYEITTWWNKLQMTSKVPYFRDRLVECYMWGLAYHFEPEYAPVRVLITKYYMTATTVDDTYDNYATLEEIELFTQAIDRWSEDEIDQLPDEYLKIVYKGLMNFTEEFR…
PvTPS4	Prunella vulgaris	MGEESSVSCLRNSRPPVTDYVPSIWADTFSTSSFKEQEQQKYEEAIEELKKEARCILLTAAASPRKQMILIDTLERLGLAYHFETEIEHILQQINQQTLQDYDLFTTTLGFRLLRQHRHHVSCSVFDKFLDQDAKFKESLLLSSDTESVLSLYDAAHVRFRHENLLKEAAVSTKQYLRGIEAELLDSSLKEKVNRALKHPLHRDVPIFYARFFISIYEKDLSRNELLLKLAKLNFNFLQNLYKEELFQLTGWWNKFDVKSKLTYARDRLVEAYLWGVAYHYEPQYYNVRIGLVKGIQITGIMDDTYDNYATLNEAQIFTQTLDRWNANEVDGLPDYMKIVYDFILSIYEDYKCSASKHEKGFSVPYFKEAVQELSSAYNQELEWVTERNMPSFIEYARN…
LfTPS1	Leucophyllum frutescens	MAAPTGFAQCGTKDIFRLPVNVNGRRSFLYGIQTKSQYSKYQKHNHGGLCLRPMAAATLDLDGQEDTVSSSSVKGHHRPSSWRTISFSFDNQVQERYAEAVEALKEEVRAMVMAKDSKPREKMNLIDTLERLGVAYHFKHEIEEQIEQIFKSHAKDDGPDSDLFTTALYFRLCRQHGYDVNSSMFGRFKGKDGKFEKGLISDINGLLSLYEASYLRYHGEDILEEATVFTTHYLNEAKPQILDPYLREKVARALKQPLHRGVEKLESRYYISVYEKYESRNELLLKLAKLDFNILQNLYKKELSELFKWWKELDLTSKLPYVRDRVAECFFWGMAMSYEPEYSLSRVAAAKAIVMITVLNDTYENVSTLKQLEIFPEIVQRWDTKDNDQLPAYMKIAYE…
fasta format (replace :: with \n)
>PpCPS/KS_Physcomitrium-patens::MASSTLIQNRSCGVTSSMSSFQIFRGQPLRFPGTRTPAAVQCLKKRRCLRPTESVLESSPGSGSYRIVTGPSGINPSSNGHLQEGSLTHRLPIPMEKSIDNFQSTLYVSDIWSETLQRTECLLQVTENVQMNEWIEEIRMYFRNMTLGEISMSPYDTAWVARVPALDGSHGPQFHRSLQWIIDNQLPDGDWGEPSLFLGYDRVCNTLACVIALKTWGVGAQNVERGIQFLQSNIYKMEEDDANHMPIGFEIVFPAMMEDAKALGLDLPYDATILQQISAEREKKMKKIPMAMVYKYPTTLLHSLEGLHREVDWNKLLQLQSENGSFLYSPASTACALMYTKDVKCFDYLNQLLIKFDHACPNVYPVD…
>NmTPS1_Nepeta-mussinii::MTSISSLNLSNAAAARRRLQLPANVHLPEFHSVCAWLNSSSKHDPFSCRIHRKQKSKVTECRVASVDASPVSDHKMSSPVQTQEEANKNMEESIEYIKNLLMTSGDGRISVSAYDTSIVALIKDIEGRDAPQFPSCLEWIGQNQKADGSWGDDFFCIYDRFVNTLACIVALKSWNLHPHKIQKGVTYIKKNVHKLKDGRPELMTSGFEICVPAILQRAKDLGIQDLPYDDPMIKQITDTKERRLKKIPKDFIYQLPTTLLFSLEGQENLDWEKILKLQSADGSFLTSPSSTAAVFMHTKDEKCLKFIENAVKNCDGGVPHTYPVDVFARLWAVDRLQRLGISRFFQPEIKYFLDHIQSVWTENGVFSGRDSQFC…
>NmTPS2_Nepeta-mussinii::MSLPLSSCVLFPPNDSRFPVSRFSRASASLEVGLQGATSAKVSSQSSCFEETKRRITKLFHKDELSVSTYDTAWVAMVPSPTSSEEPCFPGCLTWLLENQCRDGSWARPHHHSLLKKDVLSSTLACILALKKWGVGEEQINKGLHFIELNCASATEKCQITPVGFDIIFPAMLDYARDFSLNLRLEPTTFNDLMDKRDLELKRCYQNYTPEREAYLAYIVEGMGRLQDWELVMKYQRKNGSLFNCPSTTAAAFIALRDSACLNYLNLSLKKFGNAVPAVYPLDIYSQLCTVDNLERLGINQYFIAEIQSVLDETYRCWIQGNEDIFLDTSTCALAFRILRMNGYDVTSDSLTKILEECFSSSFRGNMTDINTTL…
>AtCPS_Arabidopsis-thaliana::MSLQYHVLNSIPSTTFLSSTKTTISSSFLTISGSPLNVARDKSRSGSIHCSKLRTQEYINSQEVQHDLPLIHEWQQLQGEDAPQISVGSNSNAFKEAVKSVKTILRNLTDGEITISAYDTAWVALIDAGDKTPAFPSAVKWIAENQLSDGSWGDAYLFSYHDRLINTLACVVALRSWNLFPHQCNKGITFFRENIGKLEDENDEHMPIGFEVAFPSLLEIARGINIDVPYDSPVLKDIYAKKELKLTRIPKEIMHKIPTTLLHSLEGMRDLDWEKLLKLQSQDGSFLFSPSSTAFAFMQTRDSNCLEYLRNAVKRFNGGVPNVFPVDLFEHIWIVDRLQRLGISRYFEEEIKECLDYVHRYWTDNGICWA…
>AtKS_Arabidopsis-thaliana::MSINLRSSGCSSPISATLERRLDSEVQTRANNVSFEQTKEKIRKMLEKVELSVSAYDTSWVAMVPSPSSQNAPLFPQCVKWLLDNQHEDGSWGLDNHDHQSLKKDVLSSTLASILALKKWGIGERQINKGLQFIELNSALVTDETIQKPTGFDIIFPGMIKYARDLNLTIPLGSEVVDDMIRKRDLDLKCDSEKFSKGREAYLAYVLEGTRNLKDWDLIVKYQRKNGSLFDSPATTAAAFTQFGNDGCLRYLCSLLQKFEAAVPSVYPFDQYARLSIIVTLESLGIDRDFKTEIKSILDETYRYWLRGDEEICLDLATCALAFRLLLAHGYDVSYDPLKPFAEESGFSDTLEGYVKNTFSVLELFKAAQSY…
>AtTPS03_Arabidopsis-thaliana::MPKRQAQRRFTRKTDSKTPSQPLVSRRSANYQPSLWQHEYLLSLGNTYVKEDNVERVTLLKQEVSKMLNETEGLLEQLELIDTLQRLGVSYHFEQEIKKTLTNVHVKNVRAHKNRIDRNRWGDLYATALEFRLLRQHGFSIAQDVFDGNIGVDLDDKDIKGILSLYEASYLSTRIDTKLKESIYYTTKRLRKFVEVNKNETKSYTLRRMVIHALEMPYHRRVGRLEARWYIEVYGERHDMNPILLELAKLDFNFVQAIHQDELKSLSSWWSKTGLTKHLDFVRDRITEGYFSSVGVMYEPEFAYHRQMLTKVFMLITTIDDIYDIYGTLEELQLFTTIVEKWDVNRLEELPNYMKLCFLCLVNEINQI…
>AtTPS27_Arabidopsis-thaliana::MATLRISSALIYQNTLTHHFRLRRPHRFVCKSMTKTTPDTTLVELSRRSGNYQPSPWNHCYLLSIENKYASETEVITRDVLKKKVKSMLDDEKKSRLEQLELIDDLQKLGVSYHFEIEINDTLTDLHLKMGRNCWKCDKEEDLHATSLEFRLLRQHGFDVSENIFDVIIDQIESNTFKTNNINGIISLYEASYLSTKSDTKLHKVIRPFATEQIRKFVDDEDTKNIEVREKAYHALEMPYHWRMRRLDTRWYIDAYEKKHDMNLVLIEFAKIDFNIVQAAHQEDLKYVSRWWKDTCLTNQLPFVRDRIVENYFWTVGLIYEPQFGYIRRIMTIVNALVTTIDDIYDIYGTLEELELFTSMVENWDVNR…
>AtTPS11_Arabidopsis-thaliana::MEALGNFDYESYTNFTKLPSSQWGDQFLKFSIADSDFDVLEREIEVLKPKVRENIFVSSSTDKDAMKKTILSIHFLDSLGLSYHFEKEIEESLKHAFEKIEDLIADENKLHTISTIFRVFRTYGYYMSSDVFKIFKGDDGKFKESLIEDVKGMLSFYEAVHFGTTTDHILDEALSFTLNHLESLATGRRASPPHISKLIQNALHIPQHRNIQALVAREYISFYEHEEDHDETLLKLAKLNFKFLQLHYFQELKTITMWWTKLDHTSNLPPNFRERTVETWFAALMMYFEPQFSLGRIMSAKLYLVITFLDDACDTYGSISEVESLADCLERWDPDYMENLQGHMKTAFKFVMYLFKEYEEILRSQGRS…
>AtTPS21_Arabidopsis-thaliana::MGSEVNRPLADFPANIWEDPLTSFSKSDLGTETFKEKHSTLKEAVKEAFMSSKANPIENIKFIDALCRLGVSYHFEKDIVEQLDKSFDCLDFPQMVRQEGCDLYTVGIIFQVFRQFGFKLSADVFEKFKDENGKFKGHLVTDAYGMLSLYEAAQWGTHGEDIIDEALAFSRSHLEEISSRSSPHLAIRIKNALKHPYHKGISRIETRQYISYYEEEESCDPTLLEFAKIDFNLLQILHREELACVTRWHHEMEFKSKVTYTRHRITEAYLWSLGTYFEPQYSQARVITTMALILFTALDDMYDAYGTMEELELFTDAMDEWLPVVPDEIPIPDSMKFIYNVTVEFYDKLDEELEKEGRSGCGFHLKKS…
>AtTPS14_Arabidopsis-thaliana::MALIATKISSRSCFVSAYPNNSPTFLISKFPNTVDSLSPANTAKRSILRNVHASVSNPSKQFHNKTSLEYLHELNIKKIKNILSANVDVPSENLEMIDVIQSLGIDLHFRQEIEQTLHMIYKEGLQFNGDLHEIALRFRLLRQEGHYVQEIIFKNILDKKGGFKDVVKNDVKGLTELFEASELRVEGEETLDGAREFTYSRLNELCSGRESHQKQEIMKSLAQPRHKTVRGLTSKRFTSMIKIAGQEDPEWLQSLLRVAEIDSIRLKSLTQGEMSQTFKWWTELGLEKDVEKARSQPLKWHTWSMKILQDPTLTEQRLDLTKPISLVYVIDDIFDVYGELEELTIFTRVVERWDHKGLKTLPKYMRVC…
>AtTPS12_Arabidopsis-thaliana::MESQTTFKYESLAFTKLSHCQWTDYFLSVPIDESELDVITREIDILKPEVMELLSSQGDDETSKRKVLLIQLLLSLGLAFHFENEIKNILEHAFRKIDDITGDEKDLSTISIMFRVFRTYGHNLPSSVFKRFTGDDGKFQQSLTEDAKGILSLYEAAHLGTTTDYILDEALKFTSSHLKSLLAGGTCRPHILRLIRNTLYLPQRWNMEAVIAREYISFYEQEEDHDKMLLRLAKLNFKLLQLHYIKELKSFIKWWMELGLTSKWPSQFRERIVEAWLAGLMMYFEPQFSGGRVIAAKFNYLLTILDDACDHYFSIHELTRLVACVERWSPDGIDTLEDISRSVFKLMLDVFDDIGKGVRSEGSSYHLK…
>AtTPS10_Arabidopsis-thaliana::MATLLQIGSGVIYSNALRKTLRRPQSSTCIIVTETTPCNKSPTVQRRSANYQPSRWDHHHLLSVENKFAKDKRVRERDLLKEKVRKMLNDEQKTYLDQLEFIDDLQKLGVSYHFEAEIDNILTSSYKKDRTNIQESDLHATALEFRLFRQHGFNVSEDVFDVFMENCGKFDRDDIYGLISLYEASYLSTKLDKNLQIFIRPFATQQLRDFVDTHSNEDFGSCDMVEIVVQALDMPYYWQMRRLSTRWYIDVYGKRQNYKNLVVVEFAKIDFNIVQAIHQEELKNVSSWWMETGLGKQLYFARDRIVENYFWTIGQIQEPQYGYVRQTMTKINALLTTIDDIYDIYGTLEELQLFTVAFENWDINRLDE…
>AtTPS04_Arabidopsis-thaliana::MKSSYGSSSNDLHAFVNEIKGEIQLSNINLDPYSFVSPSAYDTAWLSMIEEDINVDDNELKPMFQGCLDWIMCNQNAREGFWMNSTSYTTVADGRDEDGEKDMCILTSTLACVVALQKWNIGCFHLHKGTRYIERNTEMIIGKYINEEGSYPRWFAIKFTGILELAQKLGLHFVFSSRCIEMIKGMFYQRQEIIQREKLVHDCNYKPLLAYLEVLPSKLYVTNQEDIIVKSLDSMDGSLFQSPSATASAFMLTRNTKCLAYLQNLVQKCPNGVPQKYPLNEDLIKLSMVNLIESTGLGEFFGIEIEHVLEQVYSRYEEKDFERMPMSYLADQLHKDSLAFRMLRMHGRDVSPRSFCWFLNDQETRNHL…
>SmCPS5_Salvia-miltiorrhiza::MPLASNPVAFLPSSTAHGDLPAAAFSRSSAGCLQLCRPLTPTSSLQCNAISRPRTEEYIDVIQNGLPVIKWHEIVEDDAEKDSPKDKVGELRDAVRSMLRSMGDGEISISPYDTAWVALVADADGDRPQFPSSLHWISTNQLADGSWGDHATFSIFDRIINTLACVVALTSWDLHPDKTHKGILFIKKNIHRLEEENVEHMPIGFEVALPSLIDIAKQLQIDIPSDTRGLREIYARREIKLKKIPSDILHQMPTTLLHSLEGMPGLMWQKLLKLQSEDGSFLFSPSSTAFALQQTKDHNCLKYLTNHLIKFKGGVPNVYPVDLFEHLWAVDRLQRLGVSRYFQPEIEECVAYVYRYWTEKGICWARNSEI…
>SdKPS_Salvia-divinorum::MSFATSLPRPTTTGAAGFGLPLATCISLSVSHSFSPKFGICNNTSLRLKSKAGSGCYEGIHRSQLAASTILEGHTPINPEVESEKIRLIERIRLMFRSMDDGEISVSPYDTAWVALVEDIGGSGGPQFPTSLEWISNNQLDDGSWGDRKFVLYDRILNTLACVVALTTWKMHPNKCEKGLRFISDNIEKLADEDEELMPVGFEIALPSLIDLAKRLCIEIPDNSASIKNIYAKRDSKLKRIPMDLMHKKPTSLLFSLEGMEGLNWDKLLDFQSEGSFLSSPSSTAYALHHTKDELCLEYLLKAVKKFNGGVPNAYPVDMFEHLWSVDRLRRLGISRYFQVEIDECLDYVYRYWTNKGICWARNMCVQDSDDSSM…
>SmKSL_Salvia-miltiorrhiza::MSLAFNPAATAFSGNGARSRRENFPVKHVTVRGFPMITNKSSFAVKCNLTTTDLMGKIAEKFKGEDSNFPAAAAVQPAADMPSNLCIIDTLQRLGVDRYFRSEIDTILEDTYRLWQRKERAIFSDTAIHAMAFRLLRVKGYEVSSEELAPYADQEHVDLQTIEVATVIELYRAAQERTGEDESSLKKLHAWTTTFLKQKLLTNSIPDKKLHKLVEYYLKNXHGILDRMGVRQNLDLYDISYYRTSKAANRFSNLCSEDFLAFARQDFNICQAQHQKELQQLQRWYADCKLDTLKYGRDVVRVANFLTSAIIGDPELSDVRIVFAQHIVLVTRIDDFFDHRGSREESYKILELIKEWKEKPAAEYGSEEVEI…
>IrKSL6_Isodon-rubescens::MFSSSLKLKTNPLMDNKIHRSSSDRDFRGSTISSVKCSLNNSEDLIVKVRERVKGKVEISPSAYDTAWVAMVPERDYSGQKPRFPECLDWIVENQNADGSWGVQSSSMLKHSLSCTLACLLPLRKWNVASPQLLRNGVEFIRSSSSAATDKNQISPIGFDIVFPMMIQYANDLNLELLLNQDLVNILFQNREAQLTRNKNLEYVAEGLGSSIDWNKVLMHQRSNGSLFNSPATTAAALIHRHDKKCLEYLNSLLSIYKTWVPTIHPMDVYARLCLVDHLQGLGVDRFVHPEIEVVLQETFRLWQQKDDKIFTDATCRAMAFRLLRMQGYHVTPDELGGYVDEESFFATVSFESSGTDTVLELYKASQVRLPED…
>NtCPS2_Nicotiana-tabacum::MQVIITSSHRFFCHHLHQLKSPTSLSAQKAEFKKHGPRNWLFQTEGSLLYKPVRLNCATSDASYLGNVNEYLESDHSKNSEEKDIQVSRTIQMKGLTEEIKHMLNSMEDGRLNVLAYDTAWVSFIPNTTNNGNDQRPMFPSCLQWIIDNQLSDGSWGEEIVFCIYDRLLNTLVCVIALTLWNTCLHKRNKGVMFIKENLSKLETGEVENMTSGFELVFPTLLEKAQQLDIDIPYDAPVLKDIYARREVKLTRIPKDVIHTIPTTVLFSLEGLRDDLDWQRLLKLQMPDGSFLISPASTAFAFMETNDEKCLAYLQNVVEKSNGGARQYPFDLVTRLWAIDRLQRLGISYYFAEEFKELLNHVFRYWDEENGI…
>EpTPS8_Euphorbia-peplus::MQVSLSLTTGSEPCITRIHAPSDAPLKQRNNEREKGTLELNGKVSLKKMGEMLRTIENVPIVGSTSSYDTAWVGMVPCSSNSSKPLFPESLKWIMENQNPEGNWAVDHAHHPLLLKDSLSSTLACVLALHKWNLAPQLVHSGLDFIGSNLWAAMDFRQRSPLGFDVIFPGMIHQAIDLGINLPFNNSSIENMLTNPLLDIQSFEAGKTSHIAYFAEGLGSRLKDWEQLLQYQTSNGSLFNSPSTTAAAAIHLRDEKCLNYLHSLTKQFDNGAVPTLYPLDARTRISIIDSLEKFGIHSHFIQEMTILLDQIYSFWKEGNEEIFKDPGCCATAFRLLRKHGYDVSSDSLAEFEKKEIFYHSSAASAHEIDTKSI…
>NtABS_Nicotiana-tabacum::MVLGLRSKIIPLPDHKLGNIKLGSVTNAICHRPCRVRCSHSTASSMEEAKERIRETFGKIELSPSSYDTAWVAMVPSRYSMNQPCFPQCLDWILENQREDGSWGLNPSHPLLVKDSLSSTLASLLALRKWRIGDNQVQRGLGFIETHGWAVDNKDQISPLGFEIIFPCMINYAEKLNLDLPLDPNLVNMMLCERELTIERALKNEFEGNMANVEYFAEGLGELCHWKEMMLRQRHNGSLFDSPATTAAALIYHQYDEKCFGYLNSILKLHDNWVPTICPTKIHSNLFLVDALQNLGVDRYFKTEVKRVLDEIYRLWLEKNEEIFSDVAHCAMAFRLLRMNNYEVSSEELEGFVDQEHFFTTSSGKLMNHVAIL…
>PvHVS_Prunella-vulgaris::MSSLSIPFSSAICTSSIPKISTGHHRRTARMPAHDTSRLVFRPSAVMVEGSPMTTSSNGKEVQRLITTFKPSMWKDIFSTFSFDNQVQEKYLKEIEELKKEVRSTLMSATHRKLFDLIDNLERMGIAYHFETEIEDKLKQAHASLEEEDDYDLFTTALRFRLLRQHRYHVSCDPFAKFVDQDNKLKESLSSDVEGLLSLFEASHLRIHNEDVLDEAIVFTTHHLNRMMPQLESPLKEEVKHALRYPLHKCLGILSLRFHIDRYENDKSRDEVVLRLGQVNFNYMQNIYMNELYEITTWWNKLQMTSKVPYFRDRLVECYMWGLAYHFEPEYAPVRVLITKYYMTATTVDDTYDNYATLEEIELFTQAIDRWSE…
>PvTPS4_Prunella-vulgaris::MGEESSVSCLRNSRPPVTDYVPSIWADTFSTSSFKEQEQQKYEEAIEELKKEARCILLTAAASPRKQMILIDTLERLGLAYHFETEIEHILQQINQQTLQDYDLFTTTLGFRLLRQHRHHVSCSVFDKFLDQDAKFKESLLLSSDTESVLSLYDAAHVRFRHENLLKEAAVSTKQYLRGIEAELLDSSLKEKVNRALKHPLHRDVPIFYARFFISIYEKDLSRNELLLKLAKLNFNFLQNLYKEELFQLTGWWNKFDVKSKLTYARDRLVEAYLWGVAYHYEPQYYNVRIGLVKGIQITGIMDDTYDNYATLNEAQIFTQTLDRWNANEVDGLPDYMKIVYDFILSIYEDYKCSASKHEKGFSVPYFKEAVQ…
>LfTPS1_Leucophyllum-frutescens::MAAPTGFAQCGTKDIFRLPVNVNGRRSFLYGIQTKSQYSKYQKHNHGGLCLRPMAAATLDLDGQEDTVSSSSVKGHHRPSSWRTISFSFDNQVQERYAEAVEALKEEVRAMVMAKDSKPREKMNLIDTLERLGVAYHFKHEIEEQIEQIFKSHAKDDGPDSDLFTTALYFRLCRQHGYDVNSSMFGRFKGKDGKFEKGLISDINGLLSLYEASYLRYHGEDILEEATVFTTHYLNEAKPQILDPYLREKVARALKQPLHRGVEKLESRYYISVYEKYESRNELLLKLAKLDFNILQNLYKKELSELFKWWKELDLTSKLPYVRDRVAECFFWGMAMSYEPEYSLSRVAAAKAIVMITVLNDTYENV…

## Sheet: Reference P450s
Name	Clan	Species	Sequence
CYP51G	CYP51	Chlamydomonas reinhardtii	MDLPPELAVLADKVLSLSPVVLVALGSAVLILALAVGRVLFNLLPSKRPPVWEGLPFIGGLLKFTGGPWKLLENGYAKFGECFTVPVAHRRVTFLIGPEVSPHFFKAGDDEMSQSEVYDFNIPTFGRGVVFDVEQKVRTEQFRMFTEALTKNRLKSYVPHFNKEAEEYFAKWGETGVVDFKDEFSKLITLTAARTLLGREVREQLFDEVADLLHGLDEGMVPLSVFFPYAPIPVHFKRDRCRKDLAAIFAKIIRARRESGRREEDVLQQFIDARYQNVNGGRALTEEEITGLLIAVLFAGQHTSSITTSWTGIFMAANKEHYNKAAEEQQDIIRKFGNELSFETLSEMEVLHRNITEALRMHPPLLLVMRYAKKPFSVTTSTGKSYVIPKGDVVAASPN…
CYP51G1	CYP51	Arabidopsis thaliana	MELDSENKLLKTGLVIVATLVIAKLIFSFFTSDSKKKRLPPTLKAWPPLVGSLIKFLKGPIIMLREEYPKLGSVFTVNLVHKKITFLIGPEVSAHFFKASESDLSQQEVYQFNVPTFGPGVVFDVDYSVRQEQFRFFTEALRVNKLKGYVDMMVTEAEDYFSKWGESGEVDIKVELERLIILTASRCLLGREVRDQLFDDVSALFHDLDNGMLPISVLFPYLPIPAHRRRDRAREKLSEIFAKIIGSRKRSGKTENDMLQCFIESKYKDGRQTTESEVTGLLIAALFAGQHTSSITSTWTGAYLMRYKEYFSAALDEQKNLIAKHGDKIDHDILSEMDVLYRCIKEALRLHPPLIMLMRASHSDFSVTARDGKTYDIPKGHIVATSPAFANRLPHIFKD…
CYP51H10	CYP51	Avena strigosa	MDMTICVVWLVLAIISIAAVVSKSSKRSNASDSVVTRPPPPVVTGIDLLKFLHALCRKDPEAAMMYLYNKLGSIFTLSFLWKRVTILIGHEASIPFFHGLESDVSQGNFNEFTVPMFGKENGYAVEYATRIEQSRFFYDSLKASQLRSHVDLIRQEVEEYFAKWGDEGEVDLKQEFTKLLMLIAGRCLLGSEVRDTIFGEFYTLFADIEEGVNLFSYMFPYMPVPVNNRRDRAQMKLTSIVSEIVRSRKRCNRVEDDMLQRLIDSRYKDGRPTTEGEVSGMIIGLIFAGKHTSTITASWTGACLLTHPKFLGAAVEEQKQMMSKYKDNIDYNILSEMEILHSCIKEAGRMYPAAPVLLRKTLKEISVQTREGGEYGIPKGTTLAHLVMLTGKVPHTYKD…
CYP701A3	CYP71	Arabidopsis thaliana	MAFFSMISILLGFVISSFIFIFFFKKLLSFSRKNMSEVSTLPSVPVVPGFPVIGNLLQLKEKKPHKTFTRWSEIYGPIYSIKMGSSSLIVLNSTETAKEAMVTRFSSISTRKLSNALTVLTCDKSMVATSDYDDFHKLVKRCLLNGLLGANAQKRKRHYRDALIENVSSKLHAHARDHPQEPVNFRAIFEHELFGVALKQAFGKDVESIYVKELGVTLSKDEIFKVLVHDMMEGAIDVDWRDFFPYLKWIPNKSFEARIQQKHKRRLAVMNALIQDRLKQNGSESDDDCYLNFLMSEAKTLTKEQIAILVWETIIETADTTLVTTEWAIYELAKHPSVQDRLCKEIQNVCGGEKFKEEQLSQVPYLNGVFHETLRKYSPAPLVPIRYAHEDTQIGGYHV…
CYP705A1	CYP71	Arabidopsis thaliana	MDAIVVDSQNCFIIILLCSFSLISYFVFFKKPKVNFDLLPSPPSLPIIGHLHLLLSTLIHKSLQKLSSKYGPLLHLRIFNIPFILVSSDSLAYEIFRDHDVNVSSRGVGAIDESLAYGSSGFIQAPYGDYWKFMKKLIATKLLGPQPLVRSQDFRSEELERFYKRLFDKAMKKESVMIHKEASRFVNNSLYKMCTGRSFSVENNEVERIMELTADLGALSQKFFVSKMFRKLLEKLGISLFKTEIMVVSRRFSELVERILIEYEEKMDGHQGTQFMDALLAAYRDENTEYKITRSHIKSLLTEFFIGAADASSIAIQWAMADIINNREILEKLREEIDSVVGKTRLVQETDLPNLPYLQAVVKEGLRLHPPTPLVVREFQEGCEIGGFFVPKNTTLIVN…
CYP706B1	CYP71	Gossypium arboreum	MLQIAFSSYSWLLTASNQKDGMLFPVALSFLVAILGISLWHVWTIRKPKKDIAPLPPGPRGLPIVGYLPYLGTDNLHLVFTDLAAAYGPIYKLWLGNKLCVVISSAPLAKEVVRDNDITFSERDPPVCAKIITFGLNDIVFDSYSSPDWRMKRKVLVREMLSHSSIKACYGLRREQVLKGVQNVAQSAGKPIDFGETAFLTSINAMMSMLWGGKQGGERKGADVWGQFRDLITELMVILGKPNVSDIFPVLARFDIQGLEKEMTKIVNSFDKLFNSMIEERENFSNKLSKEDGNTETKDFLQLLLDLKQKNDSGISITMNQVKALLMDIVVGGTDTTSTMMEWTMAELIANPEAMKKVKQEIDDVVGSDGAVDETHLPKLRYLDAAVKETFRLHPPMPL…
CYP71A12	CYP71	Arabidopsis thaliana	MEMILMVSLCLTTLITLFLLKQFLKRTANKVNLPPSPWRLPLIGNLHQLSLHPHRSLHSLSLRYGPLMLLHFGRVPILVVSSGEAAQEVLKTHDLKFANRPRSKAVHGLMNGGRDVVFGPYGEYWRQMKSVCILNLLTNKMVASFEKIREEELNEMIKKLEKASSSSSSENLSELFVTLPSDVTSRIALGRKHSEDETARDLKKRVRQIMELLGEFPIGDYVPALAWIDRINGFNARIKEVSQGFSDLMDKVVQEHLEAGNHKEDFVDILLSIESEKSIGFQAQRDDIKFMILDMFIGGTSTSSTLLEWIMTELIRNPNVMKKLQDEIRSTIRPHGSYIKEKDVENMKYLKAVIKEVFRVHPPLPLILPRLLSEDVKVKGYNIAAGTEVIINAWAIQRD…
CYP71AA2	CYP71	Oryza sativa	MAGIMDSTTASYYTTLLCGALLLAAVVFKLKTAAAFSRHNAGVNLPPGPWALPVIGSIHCLLGSLPHHAMRELSRRYGPVMLLRLGHVRTLVLSSPEAAREVMKTHDVAFANRAVTPTASILTYGARDIVFAPFGKHLRELRKLCALELLSPRRVRSFRHVREEEAARLARSVAAAASASSAVNVSELVKIMTNDVTMRAIIGDRCPQREEYLEALDKTMDLLAGFNLVDLFPGSPLARVLGGRSLRTTKRVHEKLHQITEAIIQGHGIKDTVGDEHHECEDILDVLLRFQRDGGLGITLTKEIVSAVLFDLFAGGSETTSTTILWAMSELMRSPHVMEQAKYEIRQVLQGKAMVSEADIEGRLHYLQLVIKETLRLHPPVPIVIPRLCSKPNSKIMGY…
CYP71AB1	CYP71	Oryza sativa	MANLIYYSLLIILPFLFLIKFYKAMFSSRKQARRLPPCPWQLPIMGSIHHLIGDLPHRALRDLSRRYGPVMLLKFGQVPFIIVSSPEAAKDIMKTHDSIFATRPQSEIMKIITKRGQGLVFAPYDDQWRQLRKICIRELLCAKRVQSFCAIREEEAARLVKSISSDQAHLVNLSKKLADYATDAAIRIITGTRFENQEVRDKFQYYQDEGVHLAASFCPANLCPSLQLGNTLSRTAHKAEIYREGMFAFIGGIIDEHQERRAQDMSHKEDLIDVLLRIQQEGSLESPVSMETIKFLIFDILAGGSETVTTVLQWAMAELMRNPTVMSKVQDEVREVFKWKEMVSNDDINKLTYLQFVIKETLRLHTPGPLFMRECQEQCQVMGYDMPKGTKFLLNLWSI…
CYP71AC1	CYP71	Oryza sativa	MDLMKSNPLQGSPWSLLNLLVLIIVAAMICGELCRRRRRRRGDENGGATRLPPGPWRLPFVGSLHHLAVMRPRGVVVHRALAELARRHDAPVMYLRLGELPVVVASSPEAAREVLKTHDAAFATRAMSVTVRESIGDKVGILFSPYGKKWRQLRGICTLELLSVKRVRSFRPIREEQVARLVDAIAAAAASSTAEAAAVNISRQITGPMTDLALRAIMGECFRWREEFLETLAEALKKTTGLGVADMFPSSRLLRAVGSTVRDVKLLNAKLFELVECAIEQHREQIRAAHDNGGDDDDAHGHGDKECFLNTLMRIQKEGDDLDDLTMATVKAVILDMFAGGSESTSTTLEWALSELVRNPHVMQKAQAEIRHALQGRTRVTEDDLINLKYPKNIIKETL…
CYP71AD1	CYP71	Oryza sativa	MEIELSPVLLLLPFLLLGFLYLTGGVLRSGGNARRRLAPAPRGLPVIGNLHQVGALPHRALRALAAATGAPHLLRLRLGHVTALVASSPAAAAAVMREHDHVFATRPYFRTAEILTYGFKDLVFAPYGEHWRHARRLCSEHVLSAARSHRYGPMREQEVALLVNAIRTEAAAAAVDVSKALYAFTNAVICRAVSGRLSREDEGRSELFRELIEENATLLGGFCVGDYFPALAWADAFLSGFAARACRNLRRWDELLEEVIAEHEARLRGGDDGGGEEHREEDFVDVLLALQEESQRHDGSFKLTRDIIKSLLQDMFAAGTDTSFITLEWAMSELVKNPAAMRKLQDEVRRGGGATTAATPYLKAVVKETLRLHPPVPLLVPRECARDTDDDATVLGYHV…
CYP71AE1	CYP71	Oryza sativa	MASLATVPNLPLLLLLHYALATFTASRARKNNKDRLPPSPLALLVIGHLLHLMGSLPRTSPSAASPHGTGPTCSSGLAPCRCSLRRRRVPAAEAILRTHDHVFASRPRTVLLANIVFYRSRDVRFAPYGDHWRQARKLVTTHLLSAKKVRSLRLAREEEVSLVMTKISKAATASAVVDIGQILRSFTNDMICRTVSGKCPRDDRKRIFQELANETSLLLGGFDIEEYFPVLARVGLVGKMMCLKAERLKKRWDELLEELINDHENDDHSCNLISDQNDEDFVDILLSVRQEYGFTREHVKAILDVFFGGIDTSALVLEFTIAELMQRPRMLKKLQDEVRACIPKGQKIVSEVDINNMAYLRAVIKEGIRLHPVAPVLAPHISMDDCNIDGYMIPSGTRV…
CYP71AF1	CYP71	Oryza sativa	MEQYLFLATLLILSLAFVKLRPRNNGENPPPGPWQLPVIGSLHHLAGALPHRALRDLATRHGELMLLRLGELPVVVASSPAAAREVMRTHDAAFATRPQTATLRALTRDGLGVAFAPQGEHWRCLRKLCVTELLGARRVRCLRRAREAEAAALVASLSTTTPEPVNVSSLVARYVTDAVVRAVVGDRISDRDAFLERLEEGVKVAAGFTLADVFPSSRLARALSGTARRAEAHSREMTRLMDGVIEEHRQRRAATGWRDEEDEDLLDVLLRIQKDGGLQIPLDMGTIRAIIIDLFSAGSETTGTTLQWAMAELMRNPAALRKAQAEVRGVLAGHSHVTEDALPDLHYLHLVIKETLRLHVAVPLLLPRECQEPRLRVLGYDVPERAMVLVNAWAICRDT…
CYP71AG1	CYP71	Sorghum bicolor	MTLSAPLSYNTIILVFVVFIISYVSLLVGGGGKKSVANAAANRLPPPSPRGLPVIGNLHQLGSLPHRSLRSLAAAHGPVMLIRLGQVPAVVVSSASAAREVLQAQDHVFAGRPSLTIPRRLLYGCTDIAFAPHGAYWRGARKMSVRHLLSPPRVRAYRAVREQEVDALVRRVLEQACGAGGGVVRLSELLNDFAKDVAGRIVLGLRAAGDDGWRGKVDALLEESNVLLGAFHVGDYIPWLSWVSHVDGTDARVTRAFEKMDRILEEMVDAAATRGREMPLSDSGEEASGGDDAFIHVLLSLQQQQRQQQEEEPTAEWRLSRDNVKALLEDLFGAGTEATIIVLEWAMAELLRNKGVMEKLQREVRQAQARARRSSSSDIIVGEQDLAGTGMEYLRAVIK…
CYP71AH1	CYP71	Nicotiana tabacum	MKFLLVVASLFLFVFLILSATKRKSKAKKLPPGPRKLPVIGNLLQIGKLPHRSLQKLSNEYGDFIFLQLGSVPTVVVFSAGIAREIFRTQDLVFSGRPALYAGKRFSYNCCNVSFAPYGNYWREARKILVLELLSTKRVQSFEAIRDEEVSSLVQIICSSLSSPVNISTLALSLANNVVCRVAFGKGSDEGGNDYGERKFHEILFETQELLGEFNVADYFPGMAWINKINGLDERLEKNFRELDKFYDKIIEDHLNSSSWMKQRDDEDVIDVLLRIQKDPNQEIPLKDDHIKGLLADIFIAGTDTSSTTIEWAMSELIKNPRVLRKAQEEVREVAKGKQKVQESDLCKLEYLKLVIKETLRLHPPAPLLVPRVTTASCKIMEYEIPADTRVLINSTAIG…
CYP71AJ1	CYP71	Ammi majus	MKMLEQNPQYLYFFSLFLVTIFLYKWLTLKKTPLKNLPPSPPQYPIIGNLHQIGPDPQASLRDLAQKYGPLMFLKFGTVPVLVVSSADAAREALKTHDLVFADRPYSSVANKIFYNGKDMVFARYTEYWRQVKSICVTQLLSNKRVNSFHYVREEEVDLLVQNLENSHSKVANLTELLIEVTGNVVCRVSVGSGDKVDSYKILILEIMDMLGYSRSIEDFFPLLGWVDWLTGLRGKVAEAAKGVDTFLEGVLKEHLSTTGSKYNDFVSILLEIQEADAGSSMDNECIKSLIWDMLGAGTETISTALEWTLAALIKNPDAMFKLQNEVREIGKGKSKISEADLVKMNYLQAVMKESMRLYFTAPLLVPREARQDIKFMGYDISSGTQVLINAWAIARDPL…
CYP71AK1	CYP71	Oryza sativa	MSSYVVVAAALLVFVVVVVAAIKNLGKGKLPPSPPSLPFVGHLHLVGELPHRSLDALHRRYGSDGGLMFLRLGRAGALVVSTAAAAADLYRGHDLAFASRPPSHSAERLFYGGRNMSFAPLGDAWRRTKKLAVAHLLSPRRARRAQRGAGAVQPRELRTPNKKGVITRVAAGGSGATAERFRKMMADTSELLAGFQWVDRLPEAAGWAARKLTGLNKKLDDMADESDRFLGEILAAHDDEKAEGEEEDFVDVLLRLRRQGAAAAGGLELAEDNVKAIIKDIMGAATDTSFVTLEWIMTELIRNTQVMSKLQNEIIQVTGSKPTVTEEDLTKLDYLKAVIKEVLRLHPPAPLLIPHHSTMPTTIQGYHIPAKTIAFINVWAIGRDPAAWDTPDEFRPERF…
CYP71AL1	CYP71	Centaurium erythraea	MEITDFSTFLLAFLLLSYLLVTGRRLISKKSTGKLPPGPKKFPIVGNLPQLALAGTLPHRAMRDLAKTYGPLMHLRLGEVSQLVVSSPEMAKEVLKTLDPMFASRPDLILADIMLYDNAGLTFAKYGDYWRQLKKIFATELLSAKRVKSFRSLREEETLNTIRWISSNEGKPINMTNTLLNLVFGVLSRATFGKKSPEQDKLVYIVNKAAELATGGNISDLFPSIKFFRLISVVNYKLKSMFAESNRLLDMIMKEHKKGNGSGESKDLVDVLLGYQRENAEFSLTDENIKAVLLDIFIGGTDGSFTTLDWAMSELMRAPTVLKRAQEEVRQAFETDGYIDEEKFEDLKYVTSIIKETLRLHPPAPLLVPRSNDETAHILGYEVPAKSKILVNVWAINRD…
CYP71AM1	CYP71	Sorghum bicolor	MDEYFVDLPYPNLCLYGSCLVLAVVVARAIILSGSGKKPGGLPPGPWQLPVIGSLHHLLRGLPHHAIRDLSLRHGPLMLLRICERTAIVVSSAEAVAEMLKRHDAAFSERPSSPGIEELSRHGQGVIFAPYGDHWRLLRRILMTELLSPRRVEAFRHIREDEAARLVSSLSSLPQPVDMDERLEVFVADSSVRAILGDRLPDRAAFLKMVKAGQDPSSLFDLRDLFPSSWLVRMLPRSRKAERHLQEMFRLMDDILVSHSQRRVDDDSPDGGGGGAVDEEHDMVDVLLRIQKQGDMRVSLNHGVIRAALIDAVGAALDTTSTTLRWAMAELIANPRVMHKAQLEIRRVMAAGQQRRVHEATLRDLHYLKAVIKETLRLHPPAPFVPRVCLDDGIKIQGY…
CYP71AN1	CYP71	Populus trichocarpa	MTLLYFQQTWQEIRPKIGLNYLVFFLIFLSFILFLFKLTRSRKLNLPPSPPKLPVIGNIHHLGTLPHRSLQALSEKYGPLMLLHMGHVPTLIVSSAEAASEIMKTHDIVFANRPQTTAASIFFHGCVDVGFAPFGEYWRKVRKISVQELLGPKTVQSFHHVREEEAAGLIDKIRFACHSGTSVNISEMLISVSSDIVSRCVLGRKADKEGGNSKFGELTRTFMVQLTAFSFGDLFPYLGWMDTLTGLIPRLKATSRALDSFLDQVIEEHRSLESDGDRCAQTDFLQALLQLQKNGKLDVQLTRDNIIAVVLDMFVGGTDTSSTMMEWAIAELVRNQTIMRKAQEEVRRIVGKKSKVEANDIEEMGYLKCIIKETLRLHPAAPLLVPRETSASFELGGYY…
CYP71AP1	CYP71	Populus trichocarpa	MSLLQWLKECSKPTLFVVTIFLVVVLKFLMKDKLKKRKLNLPPSPAKLPIIGNLHQLGNMPHISLRGLAKKYGPIIFLQLGEIPTVVISSAGLAKEVLKTHDLVLSSRPQLFSAKHLLYGCTDIAFAPYGAYWRNIRKICILELLSAKRVRSYSYVREEEVARLIRRIAESYPGITNLSSMIALYTNDVLCRVALGRDFSGGGEYDRHGFQKMFDDFQALLGGFSLGDYFPSMEFVHSLTGMKSKLQYTFRRFDQFFDEVIAEHRSSKGKQEEKKDLVDVLLDIQKDGSSEIPLTMDNIKAVILDMFAGGTDTTFITLDWAMTELIMNPHVMEKAQAEVRSVVGDRRVVQESDLPRLNYMKAVIKEILRLHPAAPVLLPRESLEDVIIDGYNIPAKTRI…
CYP71AQ1	CYP71	Populus trichocarpa	MILHPYSLACLLFIFVTKWFFFNSARNKNLPPSPLKIPVVGNLLQLGLYPHRSLQSLAKRHGPLMLLHLGNAPTLVVSSADGAHEILRTHDVIFSNRPDSSIARRLLYDYKDLSLALYGEYWRQIRSICVAQLLSSKRVKLFHSIREEETALLVQNVELFSSRSLQVDLSELFSELTNDVVCRVSFGKKYREGGSGRKFKKLLEEFGAVLGVFNVRDFIPWLGWINYLTGLNVRVEWVFKEFDRFLDEVIEEFKANRVGVNEDKMNFVDVLLEIQKNSTDGASIGSDSIKAIILDMFAAGTDTTHTALEWTMTELLKHPEVMKKAQDEIRRITGSKISVTQDDVEKTLYLKAVIKESLRLHPPIPTLIPRESTKDVKVQGYDILAKTRVIINAWAIGRD…
CYP71AR1	CYP71	Fragaria vesca	MAELINTETLSLVLLAVFLILFYIWSSSTSTTRNSPPSPPKLPIIGNLHQLLGSPGTPPHRALQALSKLHGPLMLLHFGSFPVLVVSSAEAAREIMKTHDLAFASRPRTTAFEKLLYNYKDVAAAPYGDYWRQVKSICVLNLLSAKKVRSFRTLREEETRSMINNIKETSRRGEVVDVRKMVMGLTNDVVSRAALGKKYYNDGEFKELITEFTELAGSIHIGDYIPSLGWLSRLGGLDAKLVSLAKRYDAFLDTVLQEHIDRSSETTSNRNDKSVDDQNEDNKDFVDVLLDIQRENSLHFPLNRISIKAVVQDVFLAGTDTTSTLLEWAMAEILRHPRVMSKLQKELRSVKKGEEEILTEDDMVDMHYLKAVIKEALRLHPPFTLLLPKMSIQDVKIKG…
CYP71AS1	CYP71	Citrus sinensis	MDLTFSPQTVLPMWMWLPLLLIPLLLILKKLKAQNKQQLPPSPPKLPVIGNFHQLGELPHQSLWQLSKKYGPVMLLKLGRVPLVVISSAEAARDVLKVHDLDCCSRPPLIGSGKFTYNYSDIAFSPYSDYWRELRKISVLEVFSLRRVQSFGFIREEEVALLMNSISESSSSASPVDLSEKMFALTGSIVFRMAFGRRFRGSNFDNHSFQELVHAVESLLGGFAAAECFPYVGWIIDRLNGYHAKLERVFQELDTLFQQIIDDHLKPAETTKQEHVQQDIIDVMLKIERDQAESHESEAWLTKNHIKAVLLNIFLGGVDTSAITVIWAMAELCKNPRLMKKAQAEIRNHIGNKGRVTEADIDQLQYLKMVIKETLRLHPPAPLLIARDTLYRFKVNGYD…
CYP71AT1	CYP71	Lycopersicon esculentum	MILFLLFVALPIILIFVLPKAKKGAKNTQPPGPVGLPFIGNLHQFDSLTPHIYFWKLSKKYGKIFSLKLGSTPMVVVSSAKLAKEVLKTQDLVYCSRPSILGQQKLSYNGRDIVFAPYNDYWREMRKISVLHLFSLKKVQLYKPIREDEVSRMIKKISLHAASSQITNLSNLMISLISTIICRFAFGVRFDDEAHERKRFDYLLAETQAMMASFFVSDVFPFLGWIDKLTGLTDRLKKNLKELDEFYEELIEQHQNPNRPKSMEGDIVDLLLQLKKEKSIPIDLTLEDIKGLLMNVLVAGSDTSAAGIVWTMTALMKNPKAMKKVQEEIRKSIGNKGIVNEDDIQNMPYFKAVIKESFRLYPPVPLLVPRESMKKSTLEGYEIQAGTIVHVNSWAIARD…
CYP71AU2	CYP71	Lycopersicon esculentum	MISLFAVFPFLIFLGFILLSFFQLSSKKSKKNLPPSPPKLPLIGNFHQLGQQPHRSLQKLTNEYGPMMMLQFGSVPVLIASSAEAASHIMKTQDLGFANKPKSIIPSKLFFGPKDVAFTPYGEYWRNARSVCMLQLLNNKRVQSFSKIREEETSLLLRKINHSIGNSQVVDLTDLFVSMTNDVLCRVALGRKYCDGEEGKKFKSLLLEFVELLGVFNIGDYMPWLAWVNRFNGLNAKVDKVAEEFSAFLEGVIEEHKEKIKTDEKEEGSADFVDILLQVQKENKSGFNVEMDSIKAIIMDMFSAGTDTTSTLLEWTMNELIRNPNALRKLRDEVRKVTQGKSDVTEDDLEHMPYLNAVMKESLRLHSPVPLLPREAIKDTKVLGYDVAAGTQVFVCPWA…
CYP71AV1	CYP71	Artemisia annua	MKSILKAMALSLTTSIALATILLFVYKFATRSKSTKKSLPEPWRLPIIGHMHHLIGTTPHRGVRDLARKYGSLMHLQLGEVPTIVVSSPKWAKEILTTYDITFANRPETLTGEIVLYHNTDVVLAPYGEYWRQLRKICTLELLSVKKVKSFQSLREEECWNLVQEIKASGSGRPVNLSENVFKLIATILSRAAFGKGIKDQKELTEIVKEILRQTGGFDVADIFPSKKFLHHLSGKRARLTSLRKKIDNLIDNLVAEHTVNTSSKTNETLLDVLLRLKDSAEFPLTSDNIKAIILDMFGAGTDTSSSTIEWAISELIKCPKAMEKVQAELRKALNGKEKIHEEDIQELSYLNMVIKETLRLHPPLPLVLPRECRQPVNLAGYNIPNKTKLIVNVFAINR…
CYP71AX1	CYP71	Lycopersicon esculentum	YFLLVPLLAFIYFLHQCFFSPSNTQKRLLPPSPTKLPIIGNLHQLGSLPHRSLHKLSKKYGPVMLLHLGSKPVIIASSVDAARDIMKTHDLVWSNRPKSSMADGLFYGSKDVTFSPYGEYWRQIRSITVLHLLSNKRVQSYRRVREEEISNMIDKIRQKCDSVIDLRDVFSCLANNIISRVNIGRTYNEGECGIAVKSLIEELLILIGTFNIGDYTPWFKWVNKIKGVDSRVKKVAKDLDAFIESVIEERLIRNKKAECSAVEAKDFLGVLLEIQDGKETGFPLQRDSLKALLLDAFVAGTDSTYTVLEWTMTELLRHPRVMTKLEDEVRELGQGKTEITEDDLRNMHYLKAVIKESLRLHAPVPLLVARESMEEVKLLDYDIPAKTEVLINAWSIGRD…
CYP71AY1	CYP71	Catharanthus roseus	MDQLMNFSLTSPIFLLLSSLFLIILLNKLMRGNKIQKGKKLPPGPKKIAIIGNLPSNGRFTSLIVFLNNLAEKYGPIMHLRIGQLSAVIISSAEKAKEILNTHGVRVADRPQTTVAKIMLYNSLGVTFAPYGDYLKQLRQIYAMELLSPKTVKSFWTIMDDELSTMITSIKSEVGQPMILHDKMMTYLYAMLCRATVGSVCNGRETLIMAAKETSALSASIRIEDLFPSVKILPVISGLKSKLTNLLKELDIVLEDIISAREKKLLSQPQQPLMLDEEDMLGVLLKYKNGKGNDTKFRVTNNDIKAIVFELILAGTLSSAAIVEWCMSELMKNPELLKKAQDEVRQVLKGKKTISGSDVGKLEYVKMVVKESVRLHPPAPLLFPRECREEFEIDGMTIP…
CYP71AZ1	CYP71	Ammi majus	MQMDAVVILLILAFPIASVYVLFYHKKRVDGLSEPPGPPGLPFIGNFYQLYKAPCIHEYLCTLSKRYGSLMTLRMGSVPILVVSSPKMAKEVLKTQDLAYCSRPMMTGMQKLSYNGLDVAFSPYSEHWRQVRKFCTLELFTQKRAQIDFRHVHEQEVSRMIARLSETAAASKDVNAFECFSNLATSIISRVAFGKRHDEDGIGKERLQRMLSELDTMLSVYFVSDFFPMFGWIDSLTGMRARLDRTFKEMDMFYEELIDDHLKPDRPESLTEDIIDVMLKNKGCSSSSLTKDTMKAILLNVFNGGTGTSASLLVWAMTALMRNRGVMKKVQEEIRSVIGKKGNVDEDDIQNLPYLRAVVKETMRLYPTGALLIPRKTIESSIIGEDKDHMYMIKPKTLV…
CYP71B2	CYP71	Arabidopsis thaliana	MTILLCFFLVSLLTIVSSIFLKQNKTSKFNLPPSPSSLPIIGNLHHLAGLPHRCFHKLSIKYGPLVFLRLGSVPVVVISSSEAAEAVLKTNDLECCSRPKTVGSGKLSYGFKDITFAPYGEYWREVRKLAVIELFSSKKVQSFRYIREEEVDFVVKKVSESALKQSPVDLSKTFFSLTASIICRVALGQNFNESGFVIDQDRIEELVTESAEALGTFTFSDFFPGGLGRFVDWLFQRHKKINKVFKELDAFYQHVIDDHLKPEGRKNQDIVTLILDMIDKQEDSDSFKLNMDNLKAIVMDVFLAGIDTSAVTMIWAMTELIRNPRVMKKAQgSIRTTLGLKKERITeEDLGKVEYLNHILKETFRLHPALPFVVPRETMSHIKIQGYDIPPKTQIQLNV…
CYP71B3	CYP71	Arabidopsis thaliana	MSILLYFFFLPVILSLIFMKKFKDSKRNLPPSPPKLPIIGNLHQLRGLFHRCLHDLSKKHGPVLLLRLGFIDMVVISSKEAAEEVLKVHDLECCTRPKTNASSKFSRDGKDIAFAPYGEVSRELRKLSLINFFSTQKVRSFRYIREEENDLMVKKLKESAKKKNTVDLSQTLFYLVGSIIFRATFGQRLDQNKHVNKEKIEELMFEVQKVGSLSSSDIFPAGVGWFMDFVSGRHKTLHKVFVEVDTLLNHVIDGHLKNPEDKTNQDRPDIIDSILETIYKQEQDESFKLTIDHLKGIIQNIYLAGVDTSAITMIWAMAELVKNPRVMKKAQEEIRTCIGIKQKERIEEEDVDKLQYLKLVIKETLRLHPPAPLLLPRETMADIKIQGYDIPRKTILLVN…
CYP71BA1	CYP71	Zingiber zerumbet	MEAISLFSPFFFITLFLGFFITLLIKRSSRSSVHKQQVLLASLPPSPPRLPLIGNIHQLVGGNPHRILLQLARTHGPLICLRLGQVDQVVASSVEAVEEIIKRHDLKFADRPRDLTFSRIFFYDGNAVVMTPYGGEWKQMRKIYAMELLNSRRVKSFAAIREDVARKLTGEIAHKAFAQTPVINLSEMVMSMINAIVIRVAFGDKCKQQAYFLHLVKEAMSYVSSFSVADMYPSLKFLDTLTGLKSKLEGVHGKLDKVFDEIIAQRQAALAAEQAEEDLIIDVLLKLKDEGNQEFPITYTSVKAIVMEIFLAGTETSSSVIDWVMSELIKNPKAMEKVQKEMREAMQGKTKLEESDIPKFSYLNLVIKETLRLHPPGPLLFPRECRETCEVMGYRVPAG…
CYP71BC1	CYP71	Vitis vinifera	MTMKISENMLLLFSQSSANQWLLALGILSFPILYLFLLQRWKKKGIEGAARLPPSPPKLPIIGNLXQLGKLPHRSLSKLSQEFGPVLLLQLGRIPTLLISSADMAKEVLKTHDIDCCSRAPSQGPKRLSYNFLDMCFSPYSDYWRAMRKVFVLELLSAKRAHSLWHAWEVEVSHLISSLSEASPNPVDLHEKIFSLMDGILNMFAFGKNYGGKQFKNEKFQDVLVEAMKMLDSFSAEDFFPSVGWIIDALTGLRARHNKCFRNLDNYFQMVVDEHLDPTRPKPEHEDLVDVLLGLSKDENFAFHLTNDHIKAILLNTFIGGTDTGAVTMVWAMSELMANPRVMKKVQAEVRSCVGSKPKVDRDDLAKLKYLKMVVKETFRMHPAAPLLIPHRTRQHCQI…
CYP71BE1	CYP71	Vitis vinifera	MEFPSSFLFPFLLFLFILFKVSKKSKPQISIPKRPPGPWKLPLIGNLHQLVGSLPHHSLRDLAKKYGPLMHLQLGQVSMLVVSSPEIAKEVMKTHDINFAQRPHLLATRIATYDSTDVAFSPYGDYWRQLRKICVVELLSAKRVKSFQVIRKEEVSKLIRIINSSSRFPINLRDRISAFTYSVISRAALGKECKDHDPLTAALGEITKLASGFCLADLYPSVKWIPLVSGVRHKLEKVQQRIDGILQIVVDEHRERMKTTTGKLEEEKDLVDVLLKLQQDGDLELPLTDDNIKAVILDIFGGGGDTVSTAVEWTMAEMMKNPEVMKKAQAEVRRVFDGKGNVDEAGIDELKFLKAVISETLRLHPPFPLLLPRECREKCKINGYEVPVKTRVVINAWAI…
CYP71BF1	CYP71	Carica papaya	MWNSLWFTVLFIFLFRYFFLRCYSSSKKNSPPSPPKLPIVGDLHRLGSSPHRSLRALAQQYGPFMLLRFGSVPVLVISSAHAALDVMKTHDNIFSSRFKSSVFDKLVYNCKDVVLAPYGEYWRQMKSICVIHLLSSKKVQCFQKVREEETMILTKKIQESYCSPMNLSETFTVLANDILCRVAFGRKYGGDEENGKKLKELLTRFAQLTGTVDIGDYIPWLSWVSCVNGLNTKLEKLAKELDDLFEGIVEEHVNHLKNKSNTSDYGDVQDTDSKDFVDVLLWIQRENTIGFPIDRVTIKALILDMFIAGTDTTSTTLEWAMTELLRHPKVMKKLRNEVRTIAGDKSNIIEEDLGKMKYLKAVIKEVLRLHPPLPLLMPRESVKDANVRGYDITAGTQVL…
CYP71BG1	CYP71	Solanum tuberosum	MEASILQLLLLLSLTSCTILFYKIRRWRRPPSPPSLPIIGHLHLLTDMPHHTFFHLSQKLGPIIHLQLGQIPTLIISSPRLAELILKTNDHIFCSRPQIIAAQYLSFGCSDITFSPYGPYWRQARKICVTELLSSKRVNSFQFIRNEEINRMIQLISSHFDSELSSELDLSQVFFALANDILCRVAFGKRFIDDRLKDKDLVSVLTETQALLAGFCLGDFFPDWEWVNWLSGMKKRLMNNLKDLGEVCDEIIDEHLMKKRDDDQNGDGSEDFVDVLLRVQKRDDLQVPITDDNLKALILDMFVAGTDTSAATLEWTMTELARHPSVMKKAQDEVREIAANKGKVEEFDLQHLHYMKAVIKETMRLHPPVPLLVPRESIEKCTLDDYEIPAKTRVLINTY…
CYP71BL1	CYP71	Helianthus annuus	MELFTIFSIVVSSLILFTFWSLKVPKNLPPGPPKLPIIGNIHLLDKIAPHRNLRNLARKYGPIMHLRLGQVSTVVISSPRLAHEIMKTQDLSFADRPTTTTSQIFFYKASNIAWARYGNYWRQMKKICTLELLSAKKSRSFFYIREEELTRTYKFLDFSSGTPITLRDTIQEMVNNVVSRATLGDVSEDRQFIIDSTYTMLKSFNSFNLFNYYPSLSFINVISGKQAQWLKMHKEVDVILEKILREHRSRPRGKNDHEDLVDVLIRIKETGDLDMAITDDNIKAIILEMLTAGTSSSSMTIEWAFTEMMRNPKIMKKAQTEVRSVVKGDRVTEADIQNLDYTKLVIKETLRLHGVPILVPRENQEDCVVNGYDIPAKTRLLVNAWACATDPDSWEDPDS…
CYP71C12	CYP71	Oryza sativa	MAQMLDGLRHDEQASLHAPQEASTMPTMSCSDLLLAMMCPLILLLIIFRCYAYATRSGGMLSRVPSPPGRLPVIGHMHLISSLPHKSLRDLATKHGPDLMLLHLGAVPTLVVSSARTAQAILRTHDRVFASRPYNTIADILLYGATDVAFSPYGDYWRQIKKIVTMNLLTIKKVHSYGQTRQQEVRLVMAKIVEEAATHMAIDLTELLSCYSNNMVCHAVSGKFFREEGRNQLFKELIEINSSLLGGFNLEDYFPSLARLPVVRRLLCAKAYHVKRRWDQLLDQLIDDHASKRRSSMLDNNDEESDFIDVLLSIQQEYGLTKDNIKANLVVMFEAGTDTSYIELEYAMAELIQKPQLMAKLQAEVRGVVPKGQEIVTEEQLGRMPYLKAVIKETLRLHP…
CYP71C15	CYP71	Oryza sativa	MELNNTEPLTASRAQAAAVFLLLPVALLLLLLRFARATTMAGDRNSELLLSKLPSPPLRLPVIGHMHLVGSLPHVSLRDLAAKHGRDGLMLVHLGSVPTLVVSSPRAAEAVLRTHDLAFASRPRAMVPDIITYGATDSCYGPYGDHFRKVRKAVTVHLLNSHKVQAYRPAREEEVRLVIAKLRGAAAMAGAPVDMTELLHSFANDLICRAVSGKFFREEGRNKLFRELIDTNASLLGGFNLEDYFPSLARTKLLSKVICVRAMRVRRRWDQLLDKLIDDHATRLVRRHDHDQQQDSDFIDILLYHQEEYGFTRDNIKAILVDMFEAGTDTSYLVLESAMVELMRKPHLLAKLKDEVRRVIPKGQEVVNEDNIVDMVYLKAVIKETLRLHPPAPLYIPHL…
CYP71C17	CYP71	Oryza sativa	MVVQLMLFFHDKFMAPMAEEPLPFVLIMIIILLLLVLLHYYLSASTRRSSAASKSNDDVLPPSPPRLPVIGHMHLVGSNPHVSLRDLAEKHAADGFMLLQLGQVRNLVVSSPRAAEAVLRAHDHVFASRPRSAIADILAYGSSNISFSPYGDYWRKARKLVAAHLLSPKKVQSLRRGREEEVGIAVAKLHEAAAAGAAVDMRELLGSFTNDVLCRAVCGKSSFRREGRNKLFMELAAGNADQYAGFNLEDYFPSLAKVDLLRRVVSADTKKLKEKWDSVLGDIVSEHEKKSSLRRDDQVQMDDDRDDDQEEQESDFVDILLDRQQEYNLTRHNIHAILMDMFAAGTDTSYIALEFAMSELIRKPHLMTKLQDEVRKNTTTQMVSEDDLNNMPYLKAVVK…
CYP71C19	CYP71	Oryza sativa	MEQAAGLVYQLFQHEMFPWTFSVLALFPFLLLVLHYLATNHRTPTTCKETKNHHPPPPSPPRLPIIGHLHLIGGLLHVSLRELAHRYGPDLMLLHLGQVPNLIVSSPRAAEAVLRTHDLVFASRPYSLIADILLYGPSDVGLSPYGEWRRRIITTHLLTNKKVRSYRVAREEEVHKVMAKVHELSTKGMAVDMTELFSTFSNDLICRLVSGKNFQGEGRNKLFRQLFKANSVLLAGFNLKDYYPGLARLKAVSMVMCAKARNTRKLWDELLDEIIDERMSKQQCEHDEGNDQDEMNFVNVLLLQEQGITREHLKAILVDMYQAGTETSSVVLVFAMAELMQKPHLMAKLQAELRTTIPKQGHELITERDLTDMTYLKAVIKETLRLHPPTPLLLPHLAM…
CYP71C20	CYP71	Oryza sativa	MAQMLAAFLLDGLISHEHGHESLGAPPQAGTMAWYSLVLMTSLLFPLLVLLVMRCYVTRSGAKLLDKLPSVPGRLPVIGHLHLIGSLPHISLRDLATKHSPDMMLLHLGAVPTLVVSSSRVAQSILHTHDDIFASRPYSPIANILFYGATDVGFSPYNEYWRQIKKITTTHLLTMKKVRSYVSARQREVRIVMARITEAASKHVVVDLTEMLSCYSNNIVCHAVCGKFSLKEGWNQLLRELVKVNTSLLGGFNIEDYFPSFTRLAAVRRLLLSCAKAHNINKRWDQLLEKLIDDHTTKHIRSSSMLNHYDEEAGFIDVLLSIQHEYGLTKDNIKANLAAMLMAGMDTSFIELEYAMAELMQKPHVMGKLQAEVRRVMPKGQDIVTEEQLGCMPYLKAVI…
CYP71C6	CYP71	Triticum aestivum	MALEAAYHYLQRAVGHGTSTEALLLTVLLLLIIRVAWVRAFTTTTASTKCKQQLPPTPPGKLPIIGHLHLIGSHPHVSFRDLAAKHGRDGLMLVHVGAVPTVVVSTPQAAEAVLRTHDHVFASRPRNPVADIIRYNSTDIAFAPYGDYWRRARKVVNTHLLSVKMVYSKRHDREEEVRLVVAKICELAMAAPGKALDMTELLGGYASDFVCRAVLGESHRKHGRNELFRELTEISASLLGGFNLEDYFPRLANLDVFLRVVCSKAMGVSKRWDNLFNELIAEYEHGKEDNAEDFVHLLLSLKKEYGLSTDNVKAILVNMFEAAIETSFLVLEYSMAELINNRHVMAKVQKEVRESTPKGEKLDLIMEEDLSRMPYLKATIKEAMRIHPPAPFLLPHFST…
CYP71D16	CYP71	Nicotiana tabacum	MQFFNFFSLFLFVSFLFLFKKWKNSNSQTKRLPPGPWKLPILGSMLHMLGGLPHHVLRDLAKKYGPIMHLQLGEVSLVVISSPGMAKEVLKTHDLAFANRPLLVAAKIFSYNCMDIALSPYGNYWRQMRKICLLELLSAKNVKSFNSIRQDEVHRMIKFFRSSPGKPVNVTKRISLFTNSMTCRSAFGQEYKEQDEFVQLVKKVSNLIEGFDVADIFPSLKFLHVLTGMKAKVMNTHNELDAILENIINEHKKTSKSDGESGGEGIIGVLLRLMKEGGLQFPITNDNIKAIISDIFGGGTETSSTTINWAMVEMMKNPSVFSKAQAEVREILRGKETFGEIDVEEFKYLKMVIKETFRLHPPLPLLLPRECREEIDLNGYTIPLKTKVVVNAWAMGRDP…
CYP71D97	CYP71	Ammi majus	MMKMALQFVPIFMFMIILFMLLNLLKKLFQRSTKKLPPGPFKFPIVGNLLQVTGGLPHRRLYNLSKTHGPLMHLQLGEVSAVVISNPRVAKEVLKTHDLCFADRPTLLLGNIVLSNCRDIVLAKYGEHWRQFRKICTLELLSASKVRSFRTIREEEASDLIQSIQSTSGSPVNVSEKVSHLANSITCRSTIGKRCKYEHELIEATENIAYWGAGFFMADLFPSMLVFPVLSGMKPALKKIRRDLDHIFDYIINEHKEKLASRKDQGTKLDAEEEDLVDILLRINDTLQLEFPVTSNDIQGIVQDMFTAGTDTSSAVLEWAMSELMKKPSAMKKAQDELRNALRGKERICEADIQGLTYLKLVIKETLRLHPPVPLLLPRECRKECEIDGYTIPVGTKVM…
CYP71Z1	CYP71	Oryza sativa	MGASILLVVVVSKLMISFAAKPRLNLPPGPWTLPLIGSIHHVVSSRESVHSAMRRLARRHGAPLMQLWFGEVGTVVASSPEAAREVLRSHDLAFADRHLTAAAAAFSFGGRDVVLSPYGERWRQLRKLLTQELLTASRVRSFRRVREEEVARLMRDLSAAATAGAAVNLSEMVTRMVNDTVLRCSVGSRCEHSGEYLAALHAVVRLTSGLSVADLFPSSRLAAMVSAAPRAAIANRDKMVRIIEQIIRERKAQIEADDRAADSKSCACSLDDLLRLQKEGGSPIPITNEVIVVLLMDMFAGGTDTSSTTLIWAMAELIRSPRVMAKVQSEMRQIFDGKNTITEDDLVQLSYLKMVIKETLRLHCPLPLLAPRKCRETCKIMGYDVPKGTSAFVNVWAIC…
CYP726A1	CYP71	Euphorbia lagascae	MEQKNLSFPSILISFLLVLILVVVMRLWKKQNPPPGPWKFPIIGNLPHLLLTSDLGHERFRALAQIYGPVMSLQIGQVSAVVISSAEAAKEVMKTQADAFAQRPIVLDAQIVFYNRKDVLFASYGDHWRQMKKIWILEFLSAKKVQSSRLIREEEMEDAITFLRSKAGSPVNITKIIYGIIISIMIRTSVGNCKQKERLLSVADAVNEAATSFGTADAFPTWKLLHYIIGAESKPRRLHQEIDDILEEILNEHKANKPFEADNLMDVLLNLQKNGNVPVPVTNESIKASVLQMFTAGSETTSKATEWVMAELMKNPTELRKAQEEVRQVFGEMGKVDESRFHDLKFFKLVVKETLRLHPPVVLIPRECRETTRIDGYEIHPNTRIVVNAWAIGRDPNTW…
CYP736A1	CYP71	Pyrus communis	MSPPEIAILILVFLTFLWSLLRLINVSSRQSRTLPPGPAALPIIGNLHMLGDLPHRSLQNLAKKYGPIMSMRLGSVPTIVVSSPKTAKLFLKTHDTIFASRPKLQASEYMAYGTKAMAFTEYGPYWRHIRKLCTLQLLCPSKIESFAPLRREEVGLLVQSLKVAAEAGEVVDFSEKVGELVEGITYRMVLGRKNDDMFDLKGIIEEALFLTGAFNISDYVPFLSPLDLQGLTKRMKRVSKTVDQLFEKIIQDHEQVSRSEQGNHHKDFVDVLLSSIHQTLKPNDEEVYMLERTNAKATLLDMIAGAFDTSATAIIWTLAELLRHPKVMKRLQEELQSVIGMDRMVEESDLPKLDYLSMVVKESFRLHPVAPLLVPHQSMEDITVDGYHTPKKSRIFINI…
CYP76AA1	CYP71	Cycas rumphii	MAMPACSSWKFLLYSTVFEIILLSFLLIILRDKKKRGKLPPGPPGWPIVGNLFQLGKKPNESLLQLAKKYGPLMSLRLGMKTAIVVSSPAMAREVFKNHDHLFAGRTVIQAAKCASHDKSSLVWSQYGPRWRMLRKICNTELFGVRRLNALQHLRRDQIFQTIRSIYEENYLKRNTVNVGHTAFLTSLNVLGNMIFTQNIFGRDSQAAEELKQTISKVMEISGTPNLADYFPFLQIGDPQGITRAKTLYLKRVYALLDKFVEDRLSSTSTPQNGSSAEKDFLDVLIDCYRNADDGEGAGISRTDITPLIYDLIVAGSETTSTTIEWGLAEVIRNLQAMKRTQAELDDVVGRDRQVEESDIGHLPYLSAVVKEVFRLHPPAPLLLPHRADSCCEIAGFFI…
CYP76AH1	CYP71	Salvia miltiorrhiza	MDSFPLLAALFFIAATITFLSFRRRRNLPPGPFPYPIVGNMLQLGANPHQVFAKLSKRYGPLMSIHLGSLYTVIVSSPEMAKEILHRHGQVFSGRTIAQAVHACDHDKISMGFLPVASEWRDMRKICKEQMFSNQSMEASQGLRRQKLQQLLDHVQKCSDSGRAVDIREAAFITTLNLMSATLFSSQATEFDSKATMEFKEIIEGVATIVGVPNFADYFPILRPFDPQGVKRRADVFFGKLLAKIEGYLNERLESKRANPNAPKKDDFLEIVVDIIQANEFKLKTHHFTHLMLDLFVGGSDTNTTSIEWAMSELVMNPDKMARLKAELKSVAGDEKIVDESAMPKLPYLQAVIKEVMRIHPPGPLLLPRKAESDQEVNGYLIPKGTQILINAYAIGRDP…
CYP76AH2	CYP71	Mimulus guttatus	SRKWNIPGAVQLYTGGDLSYLVFTRRDPSHRNLPPGPKPFPIVGNIFQIGQNPHKSLAKLSKTYGPLMSLKLGSIYTIVVSSPEIAKEILQKHDQNFSGRTIPAAMQAHDHHKISMAFLPIADRMSWRALRKLSKEHLFTNPCLEAGQTLRREKLDQLCEYLRRNAGRAVNIGEAAFVTTLNLMSVALFSTELTTFGSKAATEEFRQIIVGLQNTAGVSNFSDYFPLLQPLDPQGIKRKAQIYFGKMLAVIDDLMNQRLEESRTTNKIKKTKKTDLMETLLDLHKEEISNEYHFTTELIKHFLLDLFVAGFETTASTVEWAMTELLLNPDILLKVKQEVKNVAKDNGKTLNESEIIQLPYLQAVIKETFRYHPPGPLLFPRKSEHDAQVSGYLIPKGTQ…
CYP76B4	CYP71	Medicago sativa	MDMLQSSTLSYLVIIFTFSMLLLIKFLIPTNKTNQKNHSKLPPGPSPLPIIGNLLKLGNKPHHSLANLSNIHGPIMTLKLGQVTTIVISSADIAKEVLQTHDTLLSNRTVPDALSVLNHDQYSLSFMRVSPRWRDLRKICNNQLFSNKTLDSSQALRRRKLQDLLDDIKKCSEIDEAVDIGRVAFMTTINLLSNTFFSADFVHSAEEAGEYKEIVVSILKEVGAPNLSDFFPMLTVFDLQGIRRRSVVSVKKVLSIFRRFVGERLKLREGTGSIENDDVLDALLNISLDDGKIEMDKDEIEHLLLNIFVAGTDTTTYTLEWAMAELMHNPEIMSKVQKELEQVVGKGIPIQETDIAKLPYMQAVIKETFRLHPPVPLLLPRKAETDVEIGDYIIPKDAQ…
CYP76C1	CYP71	Arabidopsis thaliana	MDIISGQALLLLFCFILSCFLIFTTTRSGRISRGATALPPGPPRLPIIGNIHLVGKHPHRSFAELSKTYGPVMSLKLGSLNTVVIASPEAAREVLRTHDQILSARSPTNAVRSINHQDASLVWLPSSSARWRLLRRLSVTQLLSPQRIEATKALRMNKVKELVSFISESSDREESVDISRVAFITTLNIISNILFSVDLGSYNAKASINGVQDTVISVMDAAGTPDAANYFPFLRFLDLQGNVKTFKVCTERLVRVFRGFIDAKIAEKSSQNNPKDVSKNDFVDNLLDYKGDESELSISDIEHLLLDMFTAGTDTSSSTLEWAMTELLKNPKTMAKAQAEIDCVIGQNGIVEESDISKLPYLQAVVKETFRLHTPVPLLIPRKAESDAEILGFMVLKDT…
CYP76M15	CYP71	Zea mays	MATPELWWYWWLWVTTMLAVVVSTVVCYLTNQHRRWGGWGSSSGRRRPPGPRPLPLIGNLLDLRRAPGSLHHTLARLARAHGAPVMRLDLGLVPAVVVSSRDAAREAFAAHDRRIAARPVPDSKRALGFCDRSMLSLPSSAPLWRTLRGVMAAHVLSPRSLAASRAARERKVADLIGYLRARAGTVVDLKEAVYGGVANLVSTAMFSIDVVDVGAAESSSSSSAAAHGLQELLEELMQCMAQPNVSDFFPFLSALDLQGCRRRVAVQLGQVLQVLDDITDRRLASSSSSSTSSKGGDRRGDFLDILLDLQSTGKITRDNVTLTLFDIFAAGSDTMALTVVWAMAELLRNPGVMARLRAEVRDALGGRDAVEEADAAGLPFLQAVVREAMRLHPAAPVLL…
CYP82G1	CYP71	Arabidopsis thaliana	MTFLFSTLQLSLFSLALVIFGYIFLRKQLSRCEVDSSTIPEPLGALPLFGHLHLLRGKKLLCKKLAAMSQKHGPIFSLKLGFYRLVVASDPKTVKDCFTTNDLATATRPNIAFGRYVGYNNASLTLAPYGDYWRELRKIVTVHLFSNHSIEMLGHIRSSEVNTLIKHLYKGNGGTSIVKIDMLFEFLTFNIILRKMVGKRIGFGEVNSDEWRYKEALKHCEYLAVIPMIGDVIPWLGWLDFAKNSQMKRLFKELDSVNTKWLHEHLKKRSRNEKDQERTIMDLLLDILPEDIVISGHVRDVIVKATILALTLTGSDSTSITLTWAVSLLLNNPAALEAAQEEIDNSVGKGRWIEESDIQNLKYLQAIVKETHRLYPPAPLTGIREAREDCFVGGYRVEK…
CYP93E1	CYP71	Glycine max	MLDIKGYLVLFFLWFISTILIRSIFKKPQRLRLPPGPPISVPLLGHAPYLRSLLHQALYKLSLRYGPLIHVMIGSKHVVVASSAETAKQILKTSEEAFCNRPLMIASESLTYGAADYFFIPYGTYWRFLKKLCMTELLSGKTLEHFVRIRESEVEAFLKRMMEISGNGNYEVVMRKELITHTNNIITRMIMGKKSNAENDEVARLRKVVREVGELLGAFNLGDVIGFMRPLDLQGFGKKNMETHHKVDAMMEKVLREHEEARAKEDADSDRKKDLFDILLNLIEADGADNKLTRESAKAFALDMFIAGTNGPASVLEWSLAELVRNPHVFKKAREEIESVVGKERLVKESDIPNLPYLQALLKETLRLHPPTPIFAREAMRTCQVEGYDIPENSTILIS…
CYP99A1	CYP71	Sorghum bicolor	MELNSSDTFLFLTTLISAVILAVCSLISRRKPSPGSKKKRPPGPWRLPLIGNLLHLATSQPHVALRDLARKHGPVMYLRLGQVDAVVISSPAAAQEVLRDKDTTFASRPSLLVADIILYGSMDMSFAPYGAYWRMLRKLCMSELLNTHKVRQLAAVRDSETLSLVRKVVYAAGAGGGGRGQRGEAPVVNLGRLVLSCSMAITGRATLGKLCGDEIMSVVDVAVLYGSGFCAGDLFPSLWFVDVVTGLTRRLWTARRRLDAIFDRIIAECEARQRQEEKMTGDDGFLGVLLRIRDDDGEPETGGISTTSIKAILFDMLAGGTETTSSAAEWIMSELMRKPEAMAKAQAEVRGALDGKSPEDHEGQMDKLSYTRMVVKEGLRLHPVLPLLLPRSCQETCDV…
CYP71AU87	CYP71	Marrubium vulgare	MEKIQILYIVYTVLIPLFLLWCIKKWFIEHSRNKNSPPSPPKLPIIGNLHQIGRLPHRDLQAMARKHGPLMLLHFGSVPVLIASSADTAREFMKTHDVAFASRPVYKIYEKLVYGCKDISAAPYGEYWRQLRSIFVLQLLSSKKVQSFRYIREEETDLFVKKIRDSGFGPVNLSRMFAELSSDGICRAAVGRKCGEMRNGKRFLNLLSELMEIFGEFPIEEFVPWLGWISRVNGTDRRVDRVAKEMDEILESVIEEHVESKDQRKDVEGRDGETILDILLRIHSENSSGGVSIDRDSVKALILDIFNGGTDTISTALEWAMTELLRHPIVMKKLQKEVREIVKNKQDITDEDLGRMSYLKAVIKETLRTHPPIPLLVPRIARNDVKVKGYDVSAKTVVM…
CYP71AX36	CYP71	Helianthus annuus	MSFNLQVFLFYSLPIIFALLVSKLYFSSKKSHKNLPPSPPRLPLIGNLHQLGSSTHRVLQSMAQTYGPLMLLHFGTVPVIVASSADAAREITKTHDVIFSNRPFINIAHRLFYNSKDIGFAQYGEYWRQVKSIAVLHLLSNKRVQSYQQVREDEVAHLIKKIQESNESVIDLCELLISLTNNVISRVALGRTYEGMGVNYKNIPVRIGAMLGRFSVGSYIPWLAWVDRLTGLHREADQLAKEIDEFYEGVIEEHVNKKVVDVEGQDLVDILLDLQRDNSTGFVIERYTIKGIIMDLFGAGTETTFTNLEWAISELLKNPHAMKELQQEARKIGKGRLMIPEDDIDKMPYLKAVIKETLRLHVPVPLLIPHESTKDVNLLGYDIPSGTQVMINAWAIARD…
CYP71BE52	CYP71	Salvia pomifera	MEIHIPSLVLCISFFIFFKIVSKLKTKTSNRKHLPLPPGPWKLPLIGNLHNLVGALPHHTLRRLSRKFGPMMSLQLGELSAVIISSADAAKEIMKTHDLNFASRPQVAAADIIGYGSTNITFSPYGGHWRQLRKICTLELLSAKRVQSFRPLRERVFVDLCRRFADHGSSAVNFSEEFMSATYTLISRAVLGEEAEQHEGLLPNVKEMPELTAGFDISEVFPSVGLFKVMSRLRKRIVAVHKDTDRILDDVIHQHRAAKSEEHKDLLDVLLQLQEDGLELPLTDENIKSVLVDMLVAGSETSSTVIEWAMAEMLKNPRILEKAQEEVRRVFDKEGTVDESHIHELKYLKSVVKETLRVHPPAPLILPRICGETCEINGYEIPAETKIIVNAWAVNRDPK…
CYP71BN1	CYP71	Solanum lycopersicum	MEVSSFIFTIFLIFLPLLLAIVKNHKKSKKLPPGPWKLSIIGNLHQLEISRPYITLKELSKKYGPLMHLKLGERSTIVISSYKILKELMKTSDTILSHRPELLVSETVAYNGRDIAFAPYGDYWKQMRKICTSEILSTRRIHSNYPLMEEEISRLVKNIKESSSKGTLINVYECLNSLSCAIICRVTVGTTCNDSDSLISTIRKITPLVGLFNISDLFPSLKFLDRYITGSNQKLLKVHHELCDRLLEEIVHEHEESIRKNNVDEEDLLHLLLRLREKESHNFQVPITRDNVKAIILDMFIGGTDTTSILVEWAMAELLKNRNMMKKAQVEVREVLKGKKKVDHIDVQNLKYLKLIVKETLRLHPPGPLAIPRESIEEIAINGYVIPNKTIALMNLYAM…
CYP71DD6	CYP71	Helianthus annuus	MDFLTYLPSWLLPAVVILTISCILMLWTKPSKGASGLNLPPGPPSLPLIGNLHQLIGKSFHETVYKLAEKYGPIMHIHMGSQPVVVISSSALATEAFKTHDHILANRQYSNNLRRLTFDYNDIAWAPYGDHSKHMRRVLVTEFLNSRMSKSFKKVLDMEVKSMLDNLPYGTETNLNKVFGNFVCDFTSKVVTGKSYRDVKIRGKTMKEMLDEMIILFSGSFSEIFPKYGWILEDLSGWTRRVDKHMANYNDLLELMIDEHLDHTSEDEKDMIDACRPLLNREEMKAIMSNVYNGAIDTSYLTLVWAMSEIVKNPRVMHKLQDEIRSNAGNKARLDETDTSKMTYLKYVVKETLRRHGPSPFLIPRDCVSHIQIGGYDILPGTKVLINAWGIAKDPKVWT…
CYP71D445	CYP71	Euphorbia peplus	MELEFRSPSSPSEWAITSTITLLFLILLRKILKPKTPTPNLPPGPKKLPLIGNIHQLIGGIPHQKMRDLSQIHGPIMHLKLGELENVIISSKEAAEKILKTHDVLFAQRPQMIVAKSVTYDFHDITFSPYGDYWRQLRKITMIELLAAKRVLSFRAIREEETTKLVELIRGFQSGESINFTRMIDSTTYGITSRAACGKIWEGENLFISSLEKIMFEVGSGISFADAYPSVKLLKVFSGIRIRVDRLQKNIDKIFESIIEEHREERKGRKKGEDDLDLVDVLLNLQESGTLEIPLSDVTIKAVIMDMFVAGVDTSAATTEWLMSELIKNPEVMKKAQAEIREKFKGKASIDEADLQDLHYLKLVIKETFRLHPSVPLLVPRECRESCVIEGYDIPVKTK…
CYP71D381	CYP71	Plectranthus barbatus	MEFDFPSALIFPAVSLLLLLWLTKTRKPKSDLDRIPGPRRLPLIGNLHHLISLTPPPRLFREMAAKYGPLMRLQLGGVPFLIVSSVDVAKHVVKTNDVPFANRPPMHAARAITYNYTDIGFAPYGEYWRNLRKICTLELLSARRVRSFRHIREEENAGVAKWIASKEGSPANLSERVYLSSFDITSRASIGKATEEKQTLTSSIKDAMKLGGFNVADLYPSSKLLLLITGLNFRIQRVFRKTDRILDDLLSQHRSTSATTERPEDLVDVLLKYQKEETEVHLNNDKIKAVIMDMFLAGGETSATAVDWAMAEMIRNPTTLKKAQEEVRRVFDGKGYVDEEEFHELKYLKLVIKEMLRMHPPLPFLVPRMNSERCEINGYEIPANTRLLINAWAIGRDPK…
CYP726A4	CYP71	Euphorbia peplus	MELQFQIPSYPVLFSFFIFIFILIKIVKKQTQNSISPPGPWKYPILGNIPQLAAGGKLPHHRLRDLAKIHGPVMNIQLGQVKSIVISSPETAKEVLKTQDIQFANRPLLLAGEMVLYNRKDILYGLYGDQWRQMRKICTLELLSAKRIQSFKSVREQEVESFIRLLRSKAGSPVNLTTAVFELTNTIMMITTIGEKCKNQEAVMSVIDRVSEAAAGFSVADVFPSLKFLHYLSGEKGKLQKLHKETDEILEEIISEHKANAKIGSQADNLLDVLLDLQKNGNLQVPLTNDNIKAATLEMFGAGSDTSSKTTDWAMAQLMRKPSAMKKAQEEVRRVFSDTGKVEESRIQELKYLKLIVKETLRLHPAVALIPRECREKTKIEGFDVYPKTKILVNPWAIG…
CYP736A167	CYP71	Santalum album	MSPATAVILTLLVALGLSILLRRRQKRNNLPPGPPALPIIGNIHILGTLPHQSLYNLAKKYGPIMSMRLGLVPAVVISSPEAAELVLKTHDIVFASRPRLQVADYFHYGTKGVILTEYGTYWRNMRRLCTVKLLNTVKIDSFAGTRKKEVASFVQSLKEASVAHKMVNLSARVANVIENMVCLMVIGRSSDERFKLKEVIQEAAQLAGAFNIGDYVPFLMPLDLQGLTRRIKSGSKAFDDILEVIIDEHVQDIKDHDDEQHGDFIDVLLAMMNKPMDSREGLSIIDRTNIKAILVDMIGAAMDTSTSGVEWAISELIKHPRVMKKLQDEVKTVIGMNRMVEEADLPKLPYLDMVVKETMRLHPPGPLLVPRESMEDITINGYYIPKKSRIIVNAWAIGR…
CYP76AA25	CYP71	Thuja plicata	METPPLSWYSLLLPPSSLFFFFFLFLWRKQRRTGLPLPPGPPALPILGNLFLLGKRPHESLHALSLKYGPLMTLRLGMKTTVVVSSPAMAKEVLKTHDHILAGRTVIETSKSLSHHKSSLIWGDYGAHWRNLRRISTVELFGPKRMEALQHLRRDQVFRTTRLIFEDRGKEVDIGRTVFCTSLNLLGNMIFSTSVFDPHNPASAGFRDSIWEMMKLGGTPNLSDFFPFLRFLDLQGLCRQTVKQLKGMYDFVDLFIQKRLAPASESVEPTDSKMDFLDVLLDFRSEDFTVVDIRVLITEFFIAGTETTTTTIEWAMAEFIHNPQKLNRARQELDEVVGFNRRVEESDLDHLPYLDAAVKEIFRLHQTAPLLLPHKAQTSCVIGGFLIPKDSQVMVNVWA…
CYP76BK1	CYP71	Vitex agnus castus	MDISAVVIVVSLISLAYYLLMRPDLRQGKSAKLPPGPYPLPVVGNIFQLGDKPNRSVTKLAKKYGPVMSLRLGSILNVVISSPEMAKEVLQKYDHVFSSRFVASSWTAHDHHNVSVPFLPVGNRWRKMRKLFRDVMLSHPRLDGGRAIRQTMIKNLYEYLLESSKTGKVVNIGAAATITSVNLTSVSLFSGQVFHFDEDESTEFKETFEGLTIAAGRPNLSDFFPIIKPFDIQGCKRQMAFYLGKLLEMFDKIVNERLKEMRTSPASARKNDMLDTLLDFCRDKENDMSLNDIKHVLVDLFVGASDTASRTIEWAITELLLHPDILAKAKEELKNVIGENKLVQESDIPNLPYMEAVIKEVFRVHPVGPFLIPRRLEEDTELSGYFIPKGTQIFVNVWS…
CYP76AK6	CYP71	Salvia fruticosa	MQVLILLSLAFLASCVVAYSRRRPGGRGAGNLPPGPPRLPIIGNMLQLGQNPHKSLAHLAKTYGPLMSLKLGNQFVVVVSSPEMAREVLQRHGLVFSTPCAPIAVQILGHGEVSMNMLPATSPIWKKLRKIAREKLFSNQALHDTRAVRWERLRKLADYVGRCSGAMNVGEATFTTMSNLMFSTLFSVEITQYADSDSDSGVNKKFREHVNAITRYIGVPNIADFFPIFAPFDPQGLRRKLTYHFGSLLELVQSLIEQRLRARNAATYRKKDDFLEMLLDLSEGDEYDLSVNEIKHLCVDLIIAGSDTSAATTEWAMVELLLHPDKLAKLKAELKSVVGDKSIIEESDISKLPYLQATVKEVLRYHPAAPLLAPHLAEEETQLNGYIIPKNTKIFINDW…
CYP76AE2	CYP71	Thapsia garganica	MEWNWNYVTWSILISLIPLVWHLRRKNSYRRFTLPPGPRGWPIFGNLFDLGSLPHRTLEKLKDEYGPVVWLNLGPVKTMVILSSGAAEELFKNNDLSFADRFQNDAMTSHDYYKSSMAIGAYTSYWRTLRRICTIELFTIKRINEAVLIRRKCADEMMSWIEKEAEKGASGGIEVINFVFSAIFNIVGNLTVSRDLVDPQSTMSSEFINSLSGLHQGLLRLNISDLVPCLRRFDIQGIRKELDDSLGKAIEIISGFVKERKEQRRQPLEISSEQRKDFLDVLLDFRGTSKDEPAKLTDHQLTIFLMEMFIAGTHTTSATTEWAMCELLLNPDKMKKVKDELARVVGGNKKLEESDIDNLPYLQAIVEETLRLHPPAPLTLPRKAMHDTKFMGYNIPKDT…
CYP750B1	CYP71	Thuja plicata	MDLNMSVPAIGLIIFLFTVLSSILLGRARKNKGRLSLPGPFPLPIIGNLHQLGALPHRGLQRLAEKHGPIMAVKLGSVPVVVASSSQTAKQFLKTHDLSFASRPSNASGKYMFYNRQDIVFAPYGAYWRNMRKICMMELLNGQRVESFRGDREEAAVSMVRSIWEKSQQGRVGVDLSHSVACYTSDLMWRILTGRTKADGVSGGSEFEELLWEGNEVIGAIDVGDFIPWLEWLDLQGLRRRMKNVFQRLDAVFDKIIDEHVERKGRRTVGEEEQHKDLIGVLVDMDNITDQDRKGIIMDMFLAGIETSASTVDWAMSELLRNPHVMKKLQEEIDFIVKKDEKITASHIVSMEYLHCVVKETMRLYPVGPLLIPHESIKDCVVEGPHQDYFIPTNTRVIV…
CYP77A4	CYP71	Arabidopsis thaliana	MFPLISFSPTSLDFTFFAIIISGFVFIITRWNSNSKKRLNLPPGPPGWPVVGNLFQFARSGKPFFEYAEDLKKTYGPIFTLRMGTRTMIILSDATLVHEALIQRGALFASRPAENPTRTIFSCNKFTVNAAKYGPVWRSLRRNMVQNMLSSTRLKEFGKLRQSAMDKLIERIKSEARDNDGLIWVLKNARFAAFCILLEMCFGIEMDEETIEKMDEILKTVLMTVDPRIDDYLPILAPFFSKERKRALEVRREQVDYVVGVIERRRRAIQNPGSDKTASSFSYLDTLFDLKIEGRKTTPSNEELVTLCSEFLNGGTDTTGTAIEWGIAQLIANPEIQSRLYDEIKSTVGDDRRVDEKDVDKMVFLQAFVKELLRKHPPTYFSLTHAVMETTTLAGYDIP…
CYP77A2	CYP71	Solanum melongena	MDFFSTSSLSSYYHLIFTILAFVISSIIYFLSKKAESKKLKLPPGPPGWPVVGNLLQVARSGKPFFQIMRELRQKYGPIFTLRMGTRTMIILSNADLVHEALILKGQVFATRPRENPTRTVFSCDKFTVNAAVYGPVWRSLRKNMVQNGLSSIRLKEFRAVRKSAMDKMIEKIRAEADANEGVVWVLKNARFAVFCILLAMCFGVEMDEKTIEKIDQMMKSVLIALDPRLDDYLPILSPFFSKQRKHAMDVRKQQIKTIVPFIEQRKKILESPEIDKTAASFSYLDTLFDLKIEGRNSTPTYPELVTLCSEFLNGGTDTTATAIEWAIGRLIENPNIQSQLYEEIKKTVGENKIDEKDIEKMPYLNAVVKELLRKHPPTYMSLTHAVTEPAKLGGYDIP…
CYP78A6	CYP71	Arabidopsis thaliana	MATKLESSLIFALLSKCSVLSQTNLAFSLLAVTIIWLAISLFLWTYPGGPAWGKYLFGRLISGSYKTGNVIPGPKGFPLVGSMSLMSSTLAHRRIADAAEKFGAKRLMAFSLGETRVIVTCNPDVAKEILNSPVFADRPVKESAYSLMFNRAIGFAPHGVYWRTLRRIASNHLFSTKQIRRAETQRRVISSQMVEFLEKQSSNEPCFVRELLKTASLNNMMCSVFGQEYELEKNHVELREMVEEGYDLLGTLNWTDHLPWLSEFDPQRLRSRCSTLVPKVNRFVSRIISEHRNQTGDLPRDFVDVLLSLHGSDKLSDPDIIAVLWEMIFRGTDTVAVLIEWILARMVLHPDMQSTVQNELDQVVGKSRALDESDLASLPYLTAVVKEVLRLHPPGPLLS…
CYP78A5	CYP71	Arabidopsis thaliana	MSPEAYVLFFNSFNLVTFEAFASVSLIIATVAFLLSPGGLAWAWTGSSKSRVSIPGPSGSLSVFSGSNPHRVLAALAKRFKASPLMAFSVGFSRFVISSEPETAKEILSSSAFADRPVKESAYELLFHRAMGFAPYGEYWRNLRRISSTHLFSPRRIASFEGVRVGIGMKMVKKIKSLVTSDACGEVEVKKIVHFGSLNNVMTTVFGESYDFDEVNGKGCFLERLVSEGYELLGIFNWSDHFWFLRWFDFQGVRKRCRALVSEVNTFVGGIIEKHKMKKGNNLNGEENDFVDVLLGLQKDEKLSDSDMIAVLWEMIFRGTDTVAILVEWVLARMVLHQDIQDKLYREIASATSNNIRSLSDSDIPKLPYLQAIVKETLRLHPPGPLLSWARLAIHDVHV…
CYP89A2	CYP71	Arabidopsis thaliana	MEIWLLILASLSGSLLLHLLLRRRNSSSPPLPPDPNFLPFLGTLQWLREGLGGLESYLRSVHHRLGPIVTLRITSRPAIFVADRSLTHEALVLNGAVYADRPPPAVISKIVDEHNISSGSYGATWRLLRRNITSEILHPSRVRSYSHARHWVLEILFERFRNHGGEEPIVLIHHLHYAMFALLVLMCFGDKLDEKQIKEVEFIQRLQLLSLTKFNIFNIWPKFTKLILRKRWQEFLQIRRQQRDVLLPLIRARRKIVEERKRSEQEDKKDYVQSYVDTLLDLELPEENRKLNEEDIMNLCSEFLTAGTDTTATALQWIMANLVKYPEIQERLHEEIKSVVGEEAKEVEEEDVEKMPYLKAVVLEGLRRHPPGHFLLPHSVTEDTVLGGYKVPKNGTINF…
CYP89A9	CYP71	Arabidopsis thaliana	MEITTIIFLIISSLTFSIFLKLIFFFSTHKLPPGPPRFPVIGNIIWLKKNNFSDFQGVLRDLASRHGPIITLHVGSKPSIWVTDRSLAHQALVQNGAVFSDRSLALPTTKVITSNQHDIHSSVYGSLWRTLRRNLTSEILQPSRVKAHAPSRKWSLEILVDLFETEQREKGHISDALDHLRHAMFYLLALMCFGEKLRKEEIREIEEAQYQMLISYTKFSVLNIFPSVTKFLLRRKWKEFLELRKSQESVILRYVNARSKETTGDVLCYVDTLLNLEIPTEEKEGGKKRKLSDSEIVSLCSEFLNAATDPTATSMQWIMAIMVKYPEIQRKVYEEMKTVFAGEEEEREEIREEDLGKLSYLKAVILECLRRHPPGHYLSYHKVTHDTVLGGFLIPRQGT…
CYP719A1	CYP71	Coptis japonica	MEMNPLLVCATVAIVFATTTIIRILFSSSSLPQMKWPSGPRKLPIIGNLHQLGDDVLHVALAKLAKVHGSVMTIWIGSWRPVIVISDIEKAWEVLVNKSADYGARDMPEITKIASASWHTISTSDAGSFWQNVRKGLQSGAMGPLNVAAQNQYQERDMKRLIKAMSDEAANNNGIVKPLDHIKKNTVRLLTRLIFGQAFDDNKFIESMHYEIEDIIRISGYARLAEAFYYAKYLPSHKKAEREAFLVKCRVEELVRPLLSSKPPTNSYLYFLLSQNFEEEVIIFCIFELYLLGVDSTSSTTTWALAYLIREQGAQEKLYQDIRMTLGDVDLVKIEDVNKLKYLQGVVKETMRMKPIAPLAIPHKTAKETTLMGTKVAKGTRIMVNLYALHHNQNIWPDP…
CYP719A21	CYP71	Papaver somniferum	MIMSNLWILTLISTILAVFAAVLIIFRRRISASTTEWPVGPKTLPIIGNLHILGGTALHVVLHKLAEVYGSVMTIWIGSWKPVIIVSDFDRAWEVLVNKSSDYSAREMPEITKIGTANWRTISSSDSGPFWATLRKGLQSVALSPQHLASQTAHQERDIIKLIKNLKDEAALNSGMVKPLDHLKKATVRLISRLIYGQDFDDDKYVEDMHDVIEFLIRISGYAQLAEVFYYAKYLPSHKRAVTGAEEAKRRVIALVRPFLQSNPATNTYLHFLKSQLYPEEVIIFAIFEAYLLGVDSTSSTTAWALAFLIREPSVQEKLYQELKNFTANNNRTMLKVEDVNKLPYLQAVVKETMRMKPIAPLAIPHKACKDTSLMGKKVDKGTKVMVNIHALHHTEKVW…
CYP719A37	CYP71	Piper nigrum	MEQAQWVDPALFSAFVSIIFFFLGMFLGRISLGVGKGAAPRSPSSTEWPDGPPKLPIIGNLHQLNKGGELVHHKLAKLAQSYDRAMTIWVGSWGPMIVVSDADLAWEVLVTKSPDFAGRVLSKLSHLFNADYNTVVAYDAGPQWQSLRRGLQHGPLGPAHVSAQARFHEEDMKLLVSDMMRAAKKGGNNGVVEPLAYVRRATIRFLSRLCFGEAFNDEAFVEGMDEAVEETIRATGHARILDAFYFTRHLPIIRRSFMNTVAAKKKIESLVRPLLSRPAPPGSYLHFLLSTDAPESMIIFRIFEVYLLGVDSTASTTTWALAFLVSNQQAQEKLHNELAQYCASQNNQNIKAEDVGKLSYLLGVVKETMRMKPIAPLAVPHKTLKETMLDGKRVAAGTT…
CYP719B1	CYP71	Papaver somniferum	MAPINIEGNDFWMIACTVIIVFALVKFMFSKISFYQSANTTEWPAGPKTLPIIGNLHQLGGGVPLQVALANLAKVYGGAFTIWIGSWVPMIVISDIDNAREVLVNKSADYSARDVPDILKIITANGKNIADCDSGPFWHNLKKGLQSCINPSNVMSLSRLQEKDMQNLIKSMQERASQHNGIIKPLDHAKEASMRLLSRVIFGHDFSNEDLVIGVKDALDEMVRISGLASLADAFKIAKYLPSQRKNIRDMYATRDRVYNLIQPHIVPNLPANSFLYFLTSQDYSDEIIYSMVLEIFGLGVDSTAATAVWALSFLVGEQEIQEKLYREINNRTGGQRPVKVVDLKELPYLQAVMKETLRMKPIAPLAVPHVAAKDTTFKGRRIVKGTKVMVNLYAIHHD…
CYP710A11	CYP710	Solanum lycopersicum	MASIWGLLSPWIPYFISFIAFLLLLEQISYIKKKRFLPGPTLVFPFLGNVIPLVTNPTKFWDLQSALAKSTSHGFSVNYIIGKFILYIHSTDLSHKVFANVRPDAFHLIGHPFGKKLFGEHNLIYMFGQEHKDLRRRIAPNFTPKALGTYTDIQQRIIIKHFKSWLDEASKSPNTPIPLRLLCRDMNLDTSQTVFVGPYLDGESRKRFNVDYNYFNVGLRKLPVDLPGFAFRNARLAVGRLVDTLSVCVEQSLNKMKNEEEPTCLIDFWMQENLREINEAKINGLQKPFQYSNKELGGYLFDFLFAAQDASTSALLWAIVLLDSHPQVLEKVRSDVARFWSPESEEPLTAEMLTEMKYLEAVAREIIRIRAPATMVPHIAGEEFRLTEDYVIPKGTIVF…
CYP714A1	CYP72	Arabidopsis thaliana	MENFMVEMAKTISWIVVIGVLGLGIRVYGKVMAEQWRMRRKLTMQGVKGPPPSLFRGNVPEMQKIQSQIMSNSKHYSGDNIIAHDYTSSLFPYLDHWRKQYGRVYTYSTGVKQHLYMNHPELVKELNQANTLNLGKVSYVTKRLKSILGRGVITSNGPHWAHQRRIIAPEFFLDKVKGMVGLVVESAMPMLSKWEEMMKREGEMVCDIIVDEDLRAASADVISRACFGSSFSKGKEIFSKLRCLQKAITHNNILFSLNGFTDVVFGTKKHGNGKIDELERHIESLIWETVKERERECVGDHKKDLMQLILEGARSSCDGNLEDKTQSYKSFVVDNCKSIYFAGHETSAVAVSWCLMLLALNPSWQTRIRDEVFLHCKNGIPDADSISNLKTVTMVIQET…
CYP714B1	CYP72	Oryza sativa	MVVVVAAAMAAASLCCGVAAYLYYVLWLAPERLRAHLRRQGIGGPTPSFPYGNLADMRSHAAAAAGGKATGEGRQEGDIVHDYRQAVFPFYENWRKQYGPVFTYSVGNMVFLHVSRPDIVRELSLCVSLDLGKSSYMKATHQPLFGEGILKSNGNAWAHQRKLIAPEFFPDKVKGMVDLMVDSAQVLVSSWEDRIDRSGGNALDLMIDDDIRAYSADVISRTCFGSSYVKGKQIFDMIRELQKTVSTKKQNLLAEMTGLSFLFPKASGRAAWRLNGRVRALILDLVGENGEEDGGNLLSAMLRSARGGGGGGGEVAAAAEDFVVDNCKNIYFAGYESTAVTAAWCLMLLALHPEWQDRVRDEVQAACCGGGGRSPDFPALQKMKNLTMVIQETLRLYPA…
CYP714D1	CYP72	Oryza sativa	MESFFVFFTAAALPVVVAAAVIAGLCITAAWLARPRRVAEVFRRQGIDGPPPSSFLAGNLPEMKARVAAAASAAAPTADGEETASAGGGGGGRDFEKDGFDDYCTRIFPYFHKWRKAYGETYLYWLRRRPALYVTDPELIGEIGRCVSLDMGKPKYLQKGQEPLFGGGVLKANGACWARQRKVIAPEFYMARVRAMVQLMVDAAQPLIASWESRIDAAGGAAAAEVVVDGDLRSFSFDVISRACFGSDYSRGREIFLRLRELSGLMSETSVIFSIPSLRHLPTGKNRRIWRLTGEIRSLIMELVRERRCAARAAREHGGKAAPPSPPERDFLGSIIENSGGQPRPDDFVVDNCKNIYFAGHETSAVTATWCLMLLAAHPEWQDRARAEVLEVCGGDGAA…
CYP72A1v1	CYP72	Catharanthus roseus	MEMDMYTIRKAIAATIFALVVAWAWRVLDWAWFTPKRIEKRLRQQGFRGNPYRFLVGDVKESGKMHQEALSKPMEFNNDIVPRLMPHINHTINTYGGNSFTWMGRIPRIHVMEPELIKEVLTHSSKYQKNFDVHNPLVKFLLTGVGSFEGAKWSKHRRIISPAFTLEKLKSMLPAFAICYHDMLTKWEKIAEKQGSHEIDIFPTFDVLTSDVISKVAFGSTYEEGGKIFRLLKELMDLTIDCMRDVYIPGWSYLPTKRNKRMKEINKEITDMLRFIINKRMKALKAGEPGEDDLLGVLLESNIQEIQKQGNKKDGGMSINDVIEECKLFYFAGQETTGVLLTWTTILLSKHPEWQERAREEVLQAFGKNKPEFERLNHLKYVSMILYEVLRLYPPVIDL…
CYP72A5	CYP72	Zea mays	MLREVSPWALASVVASVSLLWLVVWTLEWAWWTPWRLERALRVQGLKGTRYRLFTGDLRETARANREARKKPLPLGSHDIAPRVQPMHHSTIKEYGKLSFTWFGPTPRVMIPDPELVKEVLSNKFGHFGKPRSNRIGRLLANGLVNHDGEKWAKHRRILNPAFHHEKIKGMMPVFSTCCIEMITRWDNSMPSEGSSEIDVWPEFQNLTGDVISRTAFGSNYQEGRRIFELQGELAERLIQSVQTIFIPGYWFLPTKNNRRMRAIDVEIRKILREIIGKREKDTKNRETNNDDLLGLLLESNTRQSNGNASLGLTTEDVIEECKLFYFAGMETTSVLLTWTLIVLSMHPEWQERAREEVLSHFGRTTPDYDSLSRLKTITMILHEVLRLYPPATFLTRRT…
CYP72A61	CYP72	Glycine max	MRGLGLNLTPITTFAIITVIATVLIWWFWNALNWVWLRPKRIERRLKEQGIQGNSYRPLIGDIRDMVKMIKEAKSKPMDPHSNDIAPRVLPYVVHTIAKYGKSSFMWLGPTPRVFILDPDKFKEMATKVYDFQKPDTSPLFKLLASGFANYDGDKWAKHRKIVSPAFNVEKMKLLVPIFCQSCDDLISKWESLLSSSNGSCELDVWPFVQNVSSDVLARAGFGSSYQEGKKIFELQREMIQLTMTLFKFAFIPGYRFLPTHTNRRMKAIDKEIRESLMVIINRRLKAIKAGEPTNNDLLGILLESNYKESEKSSGGGMSLREVVEEVKLFYLAGQEANAELLVWTLLLLSRHPDWQEKAREEVFQVFGNEKPDYERIGQLKIVSMILQESLRLYPPVVM…
CYP72A7	CYP72	Arabidopsis thaliana	MSFSVVAALPVLVAVVVLWTWRIVKWVWIKPKMLESSLKRQGLTGTPYTPLVGDIKRNVDMMMEARSKPINVTDDITPRLLPLALKMLNSHGKTFFIWIGPLPTIVITNPEQIKEVFNKVNDFEKASTFPLIRLLAGGLASYKGDKWASHRRIINPAFHLEKIKNMIPAFYHCCSEVVCQWEKLFTDKESPLEVDVWPWLVNMTADVISHTAFGSSYKEGQRIFQLQGELAELIAQAFKKSYIPGSRFYPTKSNRRMKAIDREVDVILRGIVSKREKAREAGEPANDDLLGILLESNSEESQGNGMSVEDVMKECKLFYFAGQETTSVLLVWTMVLLSHHQDWQARAREEVMQVLGENNKPDMESLNNLKQMTMIFNEVLRLYPPVAQLKRVVNKEMKL…
CYP72C1	CYP72	Arabidopsis thaliana	MLEIITVRKVFLIGFLILILNWVWRAVNWVWLRPKRLEKYLKKQGFSGNSYRILMGDMRESNQMDQVAHSLPLPLDADFLPRMMPFLHHTVLKHGKKCFTWYGPYPNVIVMDPETLREIMSKHELFPKPKIGSHNHVFLSGLLNHEGPKWSKHRSILNPAFRIDNLKSILPAFNSSCKEMLEEWERLASAKGTMELDSWTHCHDLTRNMLARASFGDSYKDGIKIFEIQQEQIDLGLLAIRAVYIPGSKFLPTKFNRRLRETERDMRAMFKAMIETKEEEIKRGRGTDKNQRLLFSMLASNTKTIKEQGPDSGLSLDDLIDDCKAFYLAGQNVTSSLFVWTLVALSQHQDWQNKARDEISQAFGNNEPDFEGLSHLKVVTMILHEVLRLYSPAYFTCRI…
CYP734A2	CYP72	Oryza sativa	MEEDGGGGAGWGWATWRVAAVAAAAAVWVTMHVAARMADALWWRPRRLEAHSRGAGVRGPPVPVLLGSVREMVALMAEASSKPMSPPTSHNALPRVLAFYHYWRKIYGHRFLIWFGPTPRLTVAEPELIREIFLTRADAFDRYEAHPVVRQLEGDGLVSLHGDKWALHRRVLTDAFYPDNLNRLIPHVGKSVAALAAKWGAMAEAGGSGEVEVDVAEWFQAVTEEAITRATFGRSYDDGRVVFAMQGQLMAFASEAFRKVLVPGYRFLPTKKNRLSWRLDREIRRSLMRLIGRRSDEAEQGEKADDGSFRDLLGLMINAGAAAATRGNAGGEKNSPAAAIPVEDMLEECKTFFFAGKQTTTNLLTWATVLLAMHPDWQERARREVFDVCGAGELPSKEH…
CYP74A88	CYP74	Ranunculus japonicus	MATSTSLVIPPLQFHRGSKRRGSISASISETSTNTPSIPSITITPTTKPPSFPIQKIPEKSNFPFITPVKDRLDYFYFQGREDFFKSRIQTHRSTVFRANMPPGPFISQDPNVIVLLDAKSFPVLFDTSKVEKKDVFTGTYTPSLELTGGYRTLSYLDPSEPNHAKLKSLLFFQLKSAAMKVIPEFRSTFATFFDEMETELGVNGKAKFNDPCGTTCFNFLARSLYNTNPADTKFDKEAPGIIKKWILFQLSPVLTLGLPWLIEDLLIHQARLPPALIKSSYAKLYDFFYQSSGPILDEAEKIGISRDEACHNLIFSTCFNAYGGMKILFPNMVKQIGRAGAKLHRKLAEEIRSVVRSNGGKITMAGMEQMPLMKSVVYESFRIEPPVPLQYGRAKKDF…
OsCYP74A1	CYP74	Oryza sativa	MATAAACISFASPSPARVVIRRQTRASASASATDRQEVVSPKRRLPLRKVPGDYGPPVVGAIRDRYEYFYGPGGRDGFFAARVRAHRSTVVRLNMPPGPFVARDPRVVALLDAASFPVLFDTSLVDKTDLFTGTFMPSTDLTGGYRVLSYLDPSEPNHAPLKTLLFYLLSHRRQQVIPKFREVYGDLFGLMENDLARVGKADFGVHNDAAAFGFLCQGLLGRDPAKSALGRDGPKLITKWVLFQLSPLLSLGLPTLVEDTLLHSLRLPPALVKKDYDRLADFFRDAAKAVVDEGERLGIAREEAVHNILFALCFNSFGGMKILFPTLVKWLGRAGARVHGRLATEVRGAVRDNGGEVTMKALAEMPLVKSAVYEALRIEPPVAMQYGRAKRDMVVESHD…
AtCYP74A1	CYP74	Arabidopsis thaliana	MASISTPFPISLHPKTVRSKPLKFRVLTRPIKASGSETPDLTVATRTGSKDLPIRNIPGNYGLPIVGPIKDRWDYFYDQGAEEFFKSRIRKYNSTVYRVNMPPGAFIAENPQVVALLDGKSFPVLFDVDKVEKKDLFTGTYMPSTELTGGYRILSYLDPSEPKHEKLKNLLFFLLKSSRNRIFPEFQATYSELFDSLEKELSLKGKADFGGSSDGTAFNFLARAFYGTNPADTKLKADAPGLITKWVLFNLHPLLSIGLPRVIEEPLIHTFSLPPALVKSDYQRLYEFFLESAGEILVEADKLGISREEATHNLLFATCFNTWGGMKILFPNMVKRIGRAGHQVHNRLAEEIRSVIKSNGGELTMGAIEKMELTKSVVYECLRFEPPVTAQYGRAKKDL…
SlCYP74A1	CYP74	Solanum lycopersicum	MASTSLSLPSLKLQFPSHTSSSSRKNSSSYRVSIRPIQASVSEIPPYISSPSQSPSSSSSPPVKQAKLPAQKVPGDYGLPLVGPWKDRLDYFYNQGKNEFFKSRIQKHQSTVFRTNMPPGPFISFNPNVVVLLDGKSFPVLFDVSKVEKKDLFTGTFMPSTDLTGGYRVLSYLDPSEPNHAKLKKLMFYLLSSRRNEVIPEFHNSYSELFETLENELSTKGKAGLNAANDQAAFNFLARSLYGINPQDTELGTDGPKLIGKWVLFQLHPLLILGLPKVLEDLVMHTFRLPPALVKKDYQRLYNFFYENSTSVLDEAEKIGISREEACHNLLFATCFNSFGGIKIFFPNMLKWIGRAGAKLHSQLAQEIRSVISSNSGKVTMAAMEKMPLMKSVVYESLR…
CYP74L1	CYP74	Selaginella moellendorffii	MEVPGSYGVPWLSAIKDKLDFHYIQGEVEFFKSRVKKYKSTVLKVNFIPTPPGFPNPAGIALLDQRSFPVLFDNSKVEKRDVFVGSYKPSDAFTGGVRTLAYLDTEEEKHARLKEFVFQILKSTGPRFLSEFEAEMASALAGVEAEMESGTKNSIAVSSKLLDLAFNFMVKAVTGGADPSSQFGSYGPLLMQLWIGVQFAPISPRTQLPAVIEELLLRSFPLPPLIVRWPYDRIAGFLSDNATALIDMGEKQFGLDREEALHNLVFVVGVNGFLGFSRMLPSLLFYVASQSEAFQQRLGGEIRGAMGDDGSARKFMAAVERMPLLKSTVLEVMRIAPPVLYQYGRARREFVVESGDGREFLIRKGELLGGSQALVCRDPTVFDSPDEFVPDRFLGAQGR…
CYP707A1	CYP85	Arabidopsis thaliana	MDISALFLTLFAGSLFLYFLRCLISQRRFGSSKLPLPPGTMGWPYVGETFQLYSQDPNVFFQSKQKRYGSVFKTHVLGCPCVMISSPEAAKFVLVTKSHLFKPTFPASKERMLGKQAIFFHQGDYHAKLRKLVLRAFMPESIRNMVPDIESIAQDSLRSWEGTMINTYQEMKTYTFNVALLSIFGKDEVLYREDLKRCYYILEKGYNSMPVNLPGTLFHKSMKARKELSQILARILSERRQNGSSHNDLLGSFMGDKEELTDEQIADNIIGVIFAARDTTASVMSWILKYLAENPNVLEAVTEEQMAIRKDKEEGESLTWGDTKKMPLTSRVIQETLRVASILSFTFREAVEDVEYEGYLIPKGWKVLPLFRNIHHSADIFSNPGKFDPSRFEVAPKPN…
CYP708A1	CYP85	Arabidopsis thaliana	MNNLISLDIMKEMWGVALSFVIALVVVKISLWLYRWANPNCSGKLPPGSMGFPVIGETVEFFKPYSFNEIHPFVKKRMFKHGGSLFRTNILGSKTIVSTDPEVNFEILKQENRCFIMSYPEALVRIFGKDNLFFKQGKDFHRYMRHIALQLLGPECLKQRFIQQIDIATSEHLKSVSFQGVVDVKDTSGRLILEQMILMIISNIKPETKSKLIESFRDFSFDLVRSPFDPSFWNALYNGLMVRSARSNVMKMLKRMFKERREEATSDDSKYGDFMETMIYEVEKEGDTINEERSVELILSLLIASYETTSTMTALTVKFIAENPKVLMELKREHETILQNRADKESGVTWKEYRSMMNFTHMVINESLRLGSLSPAMFRKAVNDVEIKGYTIPAGWIVL…
CYP716A1	CYP85	Arabidopsis thaliana	MYLTIIFLFISSIIFPLLFFLGKHLSNFRYPNLPPGKIGFPLIGETLSFLSAGRQGHPEKFVTDRVRHFSSGIFKTHLFGSPFAVVTGASGNKFLFTNENKLVISWWPDSVNKIFPSSTQTSSKEEAIKTRMLLMPSMKPEALRRYVGVMDEIAQKHFETEWANQDQLIVFPLTKKFTFSIACRLFLSMDDLERVRKLEEPFTTVMTGVFSIPIDLPGTRFNRAIKASRLLSKEVSTIIRQRKEELKAGKVSVEQDILSHMLMNIGETKDEDLADKIIALLIGGHDTTSIVCTFVVNYLAEFPHIYQRVLEEQKEILNNKDVNEKLTWEDIEKMRYSWNVACEVMRIVPPLAGTFREAIDHFSFKGFYIPKGWKLYWSATATHKNPEYFPEPEKFEPSR…
CYP716B1	CYP85	Picea sitchensis	MVWKEAVSVLQKAQELKEPPLMFTVFLASFIGLAFFFYLISNHRTKAWRGIPPGTFGWPLIGETLEFLGCQRKGNPRDFFDSRTQKYGNVFTTSLVGHPTVVFCSPEGNRFLFSNENKLVVNSWPSSVGNLFRSSLITTVGDDAKRLRRILMTFLRPEALREFVGRVDSMTKRHLAEHWIGKDEVMALPLLKRYTFSLACDLFASINTKDDLDRLWLHFMVFVKGVMQIPIDLPGTRYNKTKHAANAIRQQLGSIINERKIALEAGNASPEQDLLSFLLSNVDEQGESLTDNEIQDNILLLLYAGHDTSSSTLTVLLKFLAENPHCYEEVLREQLNIAGSKEEGQLLEWEDLQRMKYSWRVAQEALRLFPAVQGSFRKAIKEFIYDGFTIPKGWKLHWT…
CYP720B1	CYP85	Pinus taeda	MADQISLLLVVFTAAVALLHLIYRWWNAQRGQKRTSNEKNQELHLPPGSTGWPLIGETYSYYRSMTSNRPRQFIDDREKRYDSDVFVSHLFGSQAVISSDPQFNKYVLQNEGRFFQAHYPKALKALIGDYGLLSVHGDLQRKLHGIAVNLLRFERLKFDFMEEIQNLVHSTLDRWVDKKEIALQNECHQMVLNLMAKQLLDLSPSKETNEICELFVDYTNAVIAIPIKIPGSTYAKGLKARELLIRKISNMIKERRDHPHIVHKDLLTKLLEEDSISDEIICDFILFLLFAGHETSSRAMTFAIKFLTTCPKALTQMKEEHDAILKAKGGHKKLEWDDYKSMKFTQCVINETLRLGNFGPGVFRETKEDTKVKDCLIPKGWVVFAFLTATHLDEKFHNE…
CYP725A1	CYP85	Taxus cuspidata	MDSFIFLRSIGTKFGQLESSPAILSLTLAPILAIILLLLFRYNHRSSVKLPPGKLGFPLIGETIQLLRTLRSETPQKFFDDRLKKFGPVYMTSLIGHPTVVLCGPAGNKLVLSNEDKLVEMEGPKSFMKLIGEDSIVAKRGEDHRILRTALARFLGAQALQNYLGRMSSEIGHHFNEKWKGKDEVKVLPLVRGLIFSIASTLFFDVNDGHQQKQLHHLLETILVGSLSVPLDFPGTRYRKGLQARLKLDEILSSLIKRRRRDLRSGIASDDQDLLSVLLTFRDEKGNSLTDQGILDNFSAMFHASYDTTVAPMALIFKLLYSNPEYHEKVFQEQLEIIGNKKEGEEISWKDLKSMKYTWQAVQESLRMYPPVFGIFRKAITDIHYDGYTIPKGWRVLCS…
CYP85A1	CYP85	Arabidopsis thaliana	MGAMMVMMGLLLIIVSLCSALLRWNQMRYTKNGLPPGTMGWPIFGETTEFLKQGPNFMRNQRLRYGSFFKSHLLGCPTLISMDSEVNRYILKNESKGLVPGYPQSMLDILGTCNMAAVHGSSHRLMRGSLLSLISSTMMRDHILPKVDHFMRSYLDQWNELEVIDIQDKTKHMAFLSSLTQIAGNLRKPFVEEFKTAFFKLVVGTLSVPIDLPGTNYRCGIQARNNIDRLLRELMQERRDSGETFTDMLGYLMKKEGNRYPLTDEEIRDQVVTILYSGYETVSTTSMMALKYLHDHPKALQELRAEHLAFRERKRQDEPLGLEDVKSMKFTRAVIYETSRLATIVNGVLRKTTRDLEINGYLIPKGWRIYVYTREINYDANLYEDPLIFNPWRWMKKSL…
CYP87D1	CYP85	Populus trichocarpus	MWAIGLVVVALVVIYYTHMIFKWRSPKIEGVLPPGSMGWPLIGETLQFISPGKSLDLHPFVKKRMQKYGPIFKTSLVGRPIIVSTDYEMNKYILQHEGTLVELWYLDSFAKFFNLEGETRVNAIGAVHKYLRSITVNHFGVESLKESLLPKIEDMLHTTLAKWASQGPVDVKQVISVMVFNFTANKIFGYDAENSKETLSKNYTKILNSFISLPLNIPGTSFHKCMQEREKMLKLLKDTLMERLNGPSKRRGDFLDQAIDDMKTKKFLTVDFIPQLMFGILFASFESMSTTLTLTFKFLTENPRVVEELRAEHEAIVKKRENPNSRLTWEEYRSMTFTQMVVNETLRISNIPPGLFRKALKDFQVKGYTVPAGWTVMLVTPAIQLNPDTFKDPVTFNPW…
CYP88A3	CYP85	Arabidopsis thaliana	MAETTSWIPVWFPLMVLGCFGLNWLVRKVNVWLYESSLGENRHYLPPGDLGWPFIGNMLSFLRAFKTSDPDSFTRTLIKRYGPKGIYKAHMFGNPSIIVTTSDTCRRVLTDDDAFKPGWPTSTMELIGRKSFVGISFEEHKRLRRLTAAPVNGHEALSTYIPYIEENVITVLDKWTKMGEFEFLTHLRKLTFRIIMYIFLSSESENVMDALEREYTALNYGVRAMAVNIPGFAYHRALKARKTLVAAFQSIVTERRNQRKQNILSNKKDMLDNLLNVKDEDGKTLDDEEIIDVLLMYLNAGHESSGHTIMWATVFLQEHPEVLQRAKAEQEMILKSRPEGQKGLSLKETRKMEFLSQVVDETLRVITFSLTAFREAKTDVEMNGYLIPKGWKVLTWFRD…
CYP88D3	CYP85	Medicago truncatula	MEMQWVYICTAALFACYVFVNKFLRRFNGWYYHLKLRNKEYPLPPGDMGWPLIGNLLSFNKNFSSGQPDSFTTNLILKYGRDGIYKTHVYGNPSIIICDPEMCKRVLLDDVNFKIGYPKSIQELTKCRPMIDVSNANHKHFRRLITAPMVGHKVLDMYLERLEDIAINSLEELSSMKHPIELLKEMKKVSFKSIIHVFMGTSNQNIVKNIGSSFTDLSKGMYSIPINAPGFTFHKALKARKKIAKSLQPVVDERRLIIKNGQHVGEKKDLMDILLEIKDENGRKLEDQDISDLLIGLLFAGHESTATGIMWSVAHLTQHPHILQKAKEEQEEILKIRPASQKRLSLNEVKQMIYLSYVIDEMLRFANIAFSIFREATSDVNINGYLIPKGWRVLIWARA…
CYP90A1	CYP85	Arabidopsis thaliana	MAFTAFLLLLSSIAAGFLLLLRRTRYRRMGLPPGSLGLPLIGETFQLIGAYKTENPEPFIDERVARYGSVFMTHLFGEPTIFSADPETNRFVLQNEGKLFECSYPASICNLLGKHSLLLMKGSLHKRMHSLTMSFANSSIIKDHLMLDIDRLVRFNLDSWSSRVLLMEEAKKITFELTVKQLMSFDPGEWSESLRKEYLLVIEGFFSLPLPLFSTTYRKAIQARRKVAEALTVVVMKRREEEEEGAERKKDMLAALLAADDGFSDEEIVDFLVALLVAGYETTSTIMTLAVKFLTETPLALAQLKEEHEKIRAMKSDSYSLEWSDYKSMPFTQCVVNETLRVANIIGGVFRRAMTDVEIKGYKIPKGWKVFSSFRAVHLDPNHFKDARTFNPWRWQSNS…
CYP90B1	CYP85	Arabidopsis thaliana	MFETEHHTLLPLLLLPSLLSLLLFLILLKRRNRKTRFNLPPGKSGWPFLGETIGYLKPYTATTLGDFMQQHVSKYGKIYRSNLFGEPTIVSADAGLNRFILQNEGRLFECSYPRSIGGILGKWSMLVLVGDMHRDMRSISLNFLSHARLRTILLKDVERHTLFVLDSWQQNSIFSAQDEAKKFTFNLMAKHIMSMDPGEEETEQLKKEYVTFMKGVVSAPLNLPGTAYHKALQSRATILKFIERKMEERKLDIKEEDQEEEEVKTEDEAEMSKSDHVRKQRTDDDLLGWVLKHSNLSTEQILDLILSLLFAGHETSSVAIALAIFFLQACPKAVEELREEHLEIARAKKELGESELNWDDYKKMDFTQCVINETLRLGNVVRFLHRKALKDVRYKGYDI…
CYP90C1	CYP85	Arabidopsis thaliana	MQPPASAGLFRSPENLPWPYNYMDYLVAGFLVLTAGILLRPWLWFRLRNSKTKDGDEEEDNEEKKKGMIPNGSLGWPVIGETLNFIACGYSSRPVTFMDKRKSLYGKVFKTNIIGTPIIISTDAEVNKVVLQNHGNTFVPAYPKSITELLGENSILSINGPHQKRLHTLIGAFLRSPHLKDRITRDIEASVVLTLASWAQLPLVHVQDEIKKMTFEILVKVLMSTSPGEDMNILKLEFEEFIKGLICIPIKFPGTRLYKSLKAKERLIKMVKKVVEERQVAMTTTSPANDVVDVLLRDGGDSEKQSQPSDFVSGKIVEMMIPGEETMPTAMTLAVKFLSDNPVALAKLVEENMEMKRRKLELGEEYKWTDYMSLSFTQNVINETLRMANIINGVWRKAL…
CYP90D1	CYP85	Arabidopsis thaliana	MDTSSSLLFFSFFFFIIIVIFNKINGLRSSPASKKKLNDHHVTSQSHGPKFPHGSLGWPVIGETIEFVSSAYSDRPESFMDKRRLMYGRVFKSHIFGTATIVSTDAEVNRAVLQSDSTAFVPFYPKTVRELMGKSSILLINGSLHRRFHGLVGSFLKSPLLKAQIVRDMHKFLSESMDLWSEDQPVLLQDVSKTVAFKVLAKALISVEKGEDLEELKREFENFISGLMSLPINFPGTQLHRSLQAKKNMVKQVERIIEGKIRKTKNKEEDDVIAKDVVDVLLKDSSEHLTHNLIANNMIDMMIPGHDSVPVLITLAVKFLSDSPAALNLLTVEENMKLKSLKELTGEPLYWNDYLSLPFTQKVITETLRMGNVIIGVMRKAMKDVEIKGYVIPKGWCFL…
CYP716B	CYP85	Ginkgo biloba	MVWSGETWDAAAFAVTLFLGFLLVISAFRYQYGRGRGRNAPPGTFGLPLIGETLEFLGCQRSGKPAEFFDTRINKYGEIFKTSIVGHPTAMFCSPAGNRLLFSNENKLVVSSWPSSVGKLFGKSILTATGDEAKRLRRMLMMFLRPEALQTFVGRVDLIARRHLADEWIGKEEVRVFPLMEHYTFSLACNLFASVDDEGEIAKLSHHFMVLLKGVLQIPIDLPGTRYNKAKHAASAIRRELQSIIDHRRIALAHGNASLEQDLMSYLLSNVDEEGKSLTDEEIKDNILQLFFASHDTSSATLTLLLKYLAEHPDCYERILKEQLEIAGSKAGGQLLEWEELQKMKYSWRAAQETLRMTPPVQGSFREAITDFTYGGFTIPRGWKCYWTVNSTHKKAEYF…
CYP87D18	CYP85	Siraitia grosvenorii	MWTVVLGLATLFVAYYIHWINKWRDSKFNGVLPPGTMGLPLIGETIQLSRPSDSLDVHPFIQKKVERYGPIFKTCLAGRPVVVSADAEFNNYIMLQEGRAVEMWYLDTLSKFFGLDTEWLKALGLIHKYIRSITLNHFGAEALRERFLPFIEASSMEALHSWSTQPSVEVKNASALMVFRTSVNKMFGEDAKKLSGNIPGKFTKLLGGFLSLPLNFPGTTYHKCLKDMKEIQKKLREVVDDRLANVGPDVEDFLGQALKDKESEKFISEEFIIQLLFSISFASFESISTTLTLILKLLDEHPEVVKELEAEHEAIRKARADPDGPITWEEYKSMTFTLQVINETLRLGSVTPALLRKTVKDLQVKGYIIPEGWTIMLVTASRHRDPKVYKDPHIFNPWR…
CYP724B1	CYP85	Oryza sativa	MVGGELVLAALVILLALLLTLVLSHFLPLLLNPKAPKGSFGWPLLGETLRFLSPHASNTLGSFLEDHCSRYGRVFKSHLFCTPTIVSCDQELNHFILQNEERLFQCSYPRPIHGILGKSSMLVVLGEDHKRLRNLALALVTSTKLKPSYLGDIEKIALHIVGSWHGKSKDKGMVNVIAFCEEARKFAFSVIVKQVLGLSPEEPVTAMILEDFLAFMKGLISFPLYIPGTPYAKAARARISSTVKGIIEERRNAGSSNKGDFLDVLLSSNELSDEEKVSFVLDSLLGGYETTSLLISMVVYFLGQSAQDLELVKREHEGIRSKKEKDEFLSSEDYKKMEYTQHVINEALRCGNIVKFVHRKALKDVRYKEYLIPSGWKVLPVFSAVHLNPLLHGNAQQFQ…
CYP704B1	CYP86	Arabidopsis thaliana	MSLCLVIACMVTSWIFLHRWGQRNKSGPKTWPLVGAAIEQLTNFDRMHDWLVEYLYNSRTVVVPMPFTTYTYIADPINVEYVLKTNFSNYPKGETYHSYMEVLLGDGIFNSDGELWRKQRKTASFEFASKNLRDFSTVVFKEYSLKLFTILSQASFKEQQVDMQELLMRMTLDSICKVGFGVEIGTLAPELPENHFAKAFDTANIIVTLRFIDPLWKMKKFLNIGSEALLGKSIKVVNDFTYSVIRRRKAELLEAQISPTNNNNNNNNKVKHDILSRFIEISDDPDSKETEKSLRDIVLNFVIAGRDTTATTLTWAIYMIMMNENVAEKLYSELQELEKESAEATNTSLHQYDTEDFNSFNEKVTEFAGLLNYDSLGKLHYLHAVITETLRLYPAVPQD…
CYP86A1	CYP86	Arabidopsis thaliana	MEALNSILTGYAVAALSVYALWFYFLSRRLTGPKVLPFVGSLPYLIANRSRIHDWIADNLRATGGTYQTCTMVIPFVAKAQGFYTVTCHPKNVEHILKTRFDNYPKGPMWRAAFHDLLGQGIFNSDGDTWLMQRKTAALEFTTRTLRQAMARWVNGTIKNRLWLILDRAVQNNKPVDLQDLFLRLTFDNICGLTFGKDPETLSLDLPDNPFSVAFDTATEATLKRLLYTGFLWRIQKAMGIGSEDKLKKSLEVVETYMNDAIDARKNSPSDDLLSRFLKKRDVNGNVLPTDVLQRIALNFVLAGRDTSSVALSWFFWLVMNNREVETKIVNELSMVLKETRGNDQEKWTEEPLEFDEADRLVYLKAALAETLRLYPSVPQDFKYVVDDDVLPDGTFVPR…
CYP86B1	CYP86	Arabidopsis thaliana	MNFNSSYNLTFNDVFFSSSSSSDPLVSRRLFLLRDVQILELLIAIFVFVAIHALRQKKYQGLPVWPFLGMLPSLAFGLRGNIYEWLSDVLCLQNGTFQFRGPWFSSLNSTITCDPRNVEHLLKNRFSVFPKGSYFRDNLRDLLGDGIFNADDETWQRQRKTASIEFHSAKFRQLTTQSLFELVHKRLLPVLETSVKSSSPIDLQDVLLRLTFDNVCMIAFGVDPGCLGPDQPVIPFAKAFEDATEAAVVRFVMPTCVWKFMRYLDIGTEKKLKESIKGVDDFADEVIRTRKKELSLEGETTKRSDLLTVFMGLRDEKGESFSDKFLRDICVNFILAGRDTSSVALSWFFWLLEKNPEVEEKIMVEMCKILRQRDDHGNAEKSDYEPVFGPEEIKKMDYL…
CYP86C1	CYP86	Arabidopsis thaliana	MNVLISAVVWVYTHLRLSDVALALVGLFLLSYLREKLVSKGGPVMWPVLGIIPMLALNKHDLFTWCTRCVVRSGGTFHYRGIWFGGAYGIMTADPANVEHILKTNFKNYPKGAFYRERFRDLLEDGIFNADDELWKEERRVAKTEMHSSRFLEHTFTTMRDLVDQKLVPLMENLSTSKRVFDLQDLLLRFTFDNICISAFGVYPGSLETGLPEIPFAKAFEDATEYTLARFLIPPFVWKPMRFLGIGYERKLNNAVRIVHAFANKTVRERRNKMRKLGNLNDYADLLSRLMQREYEKEEDTTRGNYFSDKYFREFCTSFIIAGRDTTSVALVWFFWLVQKHPEVEKRILREIREIKRKLTTQETEDQFEAEDFREMVYLQAALTESLRLYPSVPMEMKQ…
CYP97A3	CYP97	Arabidopsis thaliana	MAMAFPLSYTPTITVKPVTYSRRSNFVVFSSSSNGRDPLEENSVPNGVKSLEKLQEEKRRAELSARIASGAFTVRKSSFPSTVKNGLSKIGIPSNVLDFMFDWTGSDQDYPKVPEAKGSIQAVRNEAFFIPLYELFLTYGGIFRLTFGPKSFLIVSDPSIAKHILKDNAKAYSKGILAEILDFVMGKGLIPADGEIWRRRRRAIVPALHQKYVAAMISLFGEASDRLCQKLDAAALKGEEVEMESLFSRLTLDIIGKAVFNYDFDSLTNDTGVIEAVYTVLREAEDRSVSPIPVWDIPIWKDISPRQRKVATSLKLINDTLDDLIATCKRMVEEEELQFHEEYMNERDPSILHFLLASGDDVSSKQLRDDLMTMLIAGHETSAAVLTWTFYLLTTEPSV…
CYP97B3	CYP97	Arabidopsis thaliana	MAFPAAATYPTHFQGGALHLGRTDHCLFGFYPQTISSVNSRRASVSIKCQSTEPKTNGNILDNASNLLTNFLSGGSLGSMPTAEGSVSDLFGKPLFLSLYDWFLEHGGIYKLAFGPKAFVVISDPIIARHVLRENAFSYDKGVLAEILEPIMGKGLIPADLDTWKLRRRAITPAFHKLYLEAMVKVFSDCSEKMILKSEKLIREKETSSGEDTIELDLEAEFSSLALDIIGLSVFNYDFGSVTKESPVIKAVYGTLFEAEHRSTFYFPYWNFPPARWIVPRQRKFQSDLKIINDCLDGLIQNAKETRQETDVEKLQERDYTNLKDASLLRFLVDMRGVDIDDRQLRDDLMTMLIAGHETTAAVLTWAVFLLSQNPEKIRKAQAEIDAVLGQGPPTYESM…
CYP97C1	CYP97	Arabidopsis thaliana	MESSLFSPSSSSYSSLFTAKPTRLLSPKPKFTFSIRSSIEKPKPKLETNSSKSQSWVSPDWLTTLTRTLSSGKNDESGIPIANAKLDDVADLLGGALFLPLYKWMNEYGPIYRLAAGPRNFVIVSDPAIAKHVLRNYPKYAKGLVAEVSEFLFGSGFAIAEGPLWTARRRAVVPSLHRRYLSVIVERVFCKCAERLVENVAALCKRRNSCKYERNFSSQMTLDVIGLSLFNYNFDSLTTDSPVIEAVYTALKEAELRSTDLLPYWKIDALCKIVPRQVKAEKAVTLIRETVEDLIAKCKEIVEREGERINDEEYVNDADPSILRFLLASREEVSSVQLRDDLLSMLVAGHETTGSVLTWTLYLLSNSSALRKAQEEVDRVLEGRNPAFEDIKELKYITR…
CYP710A1	CYP710	Arabidopsis thaliana	MVFSVSIFASLAPYLISAFLLFLLVEQLSYLFKKRNIPGPFFVPPIIGNAVALVRDPTSFWDKQSSTANISGLSANYLIGKFIVYIRDTELSHQIFSNVRPDAFHLIGHPFGKKLFGDHNLIYMFGEDHKSVRRQLAPNFTPKALSTYSALQQLVILRHLRQWEGSTSGGSRPVSLRQLVRELNLETSQTVFVGPYLDKEAKNRFRTDYNLFNLGSMALPIDLPGFAFGEARRAVKRLGETLGICAGKSKARMAAGEEPACLIDFWMQAIVAENPQPPHSGDEEIGGLLFDFLFAAQDASTSSLLWAVTLLDSEPEVLNRVREEVAKIWSPESNALITVDQLAEMKYTRSVAREVIRYRPPATMVPHVAAIDFPLTETYTIPKGTIVFPSVFDSSFQGF…
CYP711A1	CYP711	Arabidopsis thaliana	MKTQHQWWEVLDPFLTQHEALIAFLTFAAVVIVIYLYRPSWSVCNVPGPTAMPLVGHLPLMAKYGPDVFSVLAKQYGPIFRFQMGRQPLIIIAEAELCREVGIKKFKDLPNRSIPSPISASPLHKKGLFFTRDKRWSKMRNTILSLYQPSHLTSLIPTMHSFITSATHNLDSKPRDIVFSNLFLKLTTDIIGQAAFGVDFGLSGKKPIKDVEVTDFINQHVYSTTQLKMDLSGSLSIILGLLIPILQEPFRQVLKRIPGTMDWRVEKTNARLSGQLNEIVSKRAKEAETDSKDFLSLILKARESDPFAKNIFTSDYISAVTYEHLLAGSATTAFTLSSVLYLVSGHLDVEKRLLQEIDGFGNRDLIPTAHDLQHKFPYLDQVIKEAMRFYMVSPLVARE…
CYP711A21	CYP711	Solanum lycopersicum	MFLSSAIQESPIASTIFTILAGVLVYLYRPYWRVRKVPGPPAFPLVGHLPLMAKYGPDVFSVLAKQYGPIYRFHMGRQPLVIVADAELCREVGIKKFKDIPNRSIPSPIAASPLHQKGLFFTRDSRWSTMRNTILSVYQPSYLAKLVPIMQSYIESATKNLDSEGDLTFSDLSLKLATDVIGQASFGVDFGLSKPISDKMSHHQDDSEVQEFIKQHIYSTTQLKMDLSGSVSIILGLLVPILQEPFRQVLKRIPGTMDWKVERTNKNLSSRLDEIVAKRIEEKDRSSKDFLSLIMQARESEKLAKNVFTSDYISAVTYEHLLAGSATTSFTLSSIIYLVACHPEVEQKLLAEIDAFGPDDNMPTANDLQQKFPYLDQVIKEAMRCYIVSPLVARETSAE…
CYP711A6	CYP711	Oryza sativa	MEALVAAAAAAARDQPWLLLPWSWLAGVVVVVVYFYAPWWGVRRVPGPAALPVVGHLPLLAAHGPDVFAVLAKKYGPIFRFHLGRQPLVIVAEAELCKEVGIRQFKSIANRSLPAPIAGSPLHQKGLFFTRDARWSAMRNTIISLYQPSHLAGLIPTMHSCVARAADAIAAAEQRDVDFSDLSLKLATDVIGQAAFGVDFGLTAAAAAAPRSDDADADGGEAAEFIREHVHSTTSLKMDLSGSLSIVLGLVAPALQGPARRLLSRVPATADWRTARANERLRARVGAVVARRERAGGEARRARRDFLSAVLNARDGGSDRMRALLTPDYVGALTYEHLLAGSATTAFTLSSAVYLVAGHPGVEAKLLDEVDRFGPPDAVPTADDLEHKFPYLDQVIKEA…
CYP711A17	CYP711	Selaginella moellendorffii	MALIIAVFFVIVVTILIYLQWPAWKLSKIPAAPYISGLGHLPLMAKYQAGVFIKLAKQLGPIYRFQLGRQPIVFVASADLCQEIAIRKFKVFPNRVILPYMKESWIHLHGLFMTKAPDWARMRNILLPTFHTEKLSAYVPLMERVMGQVVEILDKHANAGEDVNMTQLLQRMALDVIGESAFGTGFKLVKPSWADGRSEDKDMVNAVLNSLDTLTMSEKAPVSTFAGLFFPFLQHPIREIMKRIPGTGDWNQYTGNLLLEAQMRALLERREAEMRDGVVRSDALSLLLDARAKSQEMRELLTDERVLALAYELMMAGSESTGTNLCYTLYFIAAHPEVASKMVKEIDELAPLGSTVAFEDVDKFKYVDQVIKESMRMITFSPVVAREAMEDIKVVGYHI…
fasta format (replace :: with \n)
>CYP51G_CYP51_Chlamydomonas-reinhardtii::MDLPPELAVLADKVLSLSPVVLVALGSAVLILALAVGRVLFNLLPSKRPPVWEGLPFIGGLLKFTGGPWKLLENGYAKFGECFTVPVAHRRVTFLIGPEVSPHFFKAGDDEMSQSEVYDFNIPTFGRGVVFDVEQKVRTEQFRMFTEALTKNRLKSYVPHFNKEAEEYFAKWGETGVVDFKDEFSKLITLTAARTLLGREVREQLFDEVADLLHGLDEGMVPLSVFFPYAPIPVHFKRDRCRKDLAAIFAKIIRARRESGRREEDVLQQFIDARYQNVNGGRALTEEEITGLLIAVLFAGQHTSSITTSWTGIFMAANKEHYNKAAEEQQDIIRKFGNELSFETLSEMEVLHRNITEA…
>CYP51G1_CYP51_Arabidopsis-thaliana::MELDSENKLLKTGLVIVATLVIAKLIFSFFTSDSKKKRLPPTLKAWPPLVGSLIKFLKGPIIMLREEYPKLGSVFTVNLVHKKITFLIGPEVSAHFFKASESDLSQQEVYQFNVPTFGPGVVFDVDYSVRQEQFRFFTEALRVNKLKGYVDMMVTEAEDYFSKWGESGEVDIKVELERLIILTASRCLLGREVRDQLFDDVSALFHDLDNGMLPISVLFPYLPIPAHRRRDRAREKLSEIFAKIIGSRKRSGKTENDMLQCFIESKYKDGRQTTESEVTGLLIAALFAGQHTSSITSTWTGAYLMRYKEYFSAALDEQKNLIAKHGDKIDHDILSEMDVLYRCIKEALRLHPPLIMLMRASH…
>CYP51H10_CYP51_Avena-strigosa::MDMTICVVWLVLAIISIAAVVSKSSKRSNASDSVVTRPPPPVVTGIDLLKFLHALCRKDPEAAMMYLYNKLGSIFTLSFLWKRVTILIGHEASIPFFHGLESDVSQGNFNEFTVPMFGKENGYAVEYATRIEQSRFFYDSLKASQLRSHVDLIRQEVEEYFAKWGDEGEVDLKQEFTKLLMLIAGRCLLGSEVRDTIFGEFYTLFADIEEGVNLFSYMFPYMPVPVNNRRDRAQMKLTSIVSEIVRSRKRCNRVEDDMLQRLIDSRYKDGRPTTEGEVSGMIIGLIFAGKHTSTITASWTGACLLTHPKFLGAAVEEQKQMMSKYKDNIDYNILSEMEILHSCIKEAGRMYPAAPVLLRKTLKEISV…
>CYP701A3_CYP71_Arabidopsis-thaliana::MAFFSMISILLGFVISSFIFIFFFKKLLSFSRKNMSEVSTLPSVPVVPGFPVIGNLLQLKEKKPHKTFTRWSEIYGPIYSIKMGSSSLIVLNSTETAKEAMVTRFSSISTRKLSNALTVLTCDKSMVATSDYDDFHKLVKRCLLNGLLGANAQKRKRHYRDALIENVSSKLHAHARDHPQEPVNFRAIFEHELFGVALKQAFGKDVESIYVKELGVTLSKDEIFKVLVHDMMEGAIDVDWRDFFPYLKWIPNKSFEARIQQKHKRRLAVMNALIQDRLKQNGSESDDDCYLNFLMSEAKTLTKEQIAILVWETIIETADTTLVTTEWAIYELAKHPSVQDRLCKEIQNVCGGEKFKEEQLS…
>CYP705A1_CYP71_Arabidopsis-thaliana::MDAIVVDSQNCFIIILLCSFSLISYFVFFKKPKVNFDLLPSPPSLPIIGHLHLLLSTLIHKSLQKLSSKYGPLLHLRIFNIPFILVSSDSLAYEIFRDHDVNVSSRGVGAIDESLAYGSSGFIQAPYGDYWKFMKKLIATKLLGPQPLVRSQDFRSEELERFYKRLFDKAMKKESVMIHKEASRFVNNSLYKMCTGRSFSVENNEVERIMELTADLGALSQKFFVSKMFRKLLEKLGISLFKTEIMVVSRRFSELVERILIEYEEKMDGHQGTQFMDALLAAYRDENTEYKITRSHIKSLLTEFFIGAADASSIAIQWAMADIINNREILEKLREEIDSVVGKTRLVQETDLPNLPYLQAV…
>CYP706B1_CYP71_Gossypium-arboreum::MLQIAFSSYSWLLTASNQKDGMLFPVALSFLVAILGISLWHVWTIRKPKKDIAPLPPGPRGLPIVGYLPYLGTDNLHLVFTDLAAAYGPIYKLWLGNKLCVVISSAPLAKEVVRDNDITFSERDPPVCAKIITFGLNDIVFDSYSSPDWRMKRKVLVREMLSHSSIKACYGLRREQVLKGVQNVAQSAGKPIDFGETAFLTSINAMMSMLWGGKQGGERKGADVWGQFRDLITELMVILGKPNVSDIFPVLARFDIQGLEKEMTKIVNSFDKLFNSMIEERENFSNKLSKEDGNTETKDFLQLLLDLKQKNDSGISITMNQVKALLMDIVVGGTDTTSTMMEWTMAELIANPEAMKKVKQEID…
>CYP71A12_CYP71_Arabidopsis-thaliana::MEMILMVSLCLTTLITLFLLKQFLKRTANKVNLPPSPWRLPLIGNLHQLSLHPHRSLHSLSLRYGPLMLLHFGRVPILVVSSGEAAQEVLKTHDLKFANRPRSKAVHGLMNGGRDVVFGPYGEYWRQMKSVCILNLLTNKMVASFEKIREEELNEMIKKLEKASSSSSSENLSELFVTLPSDVTSRIALGRKHSEDETARDLKKRVRQIMELLGEFPIGDYVPALAWIDRINGFNARIKEVSQGFSDLMDKVVQEHLEAGNHKEDFVDILLSIESEKSIGFQAQRDDIKFMILDMFIGGTSTSSTLLEWIMTELIRNPNVMKKLQDEIRSTIRPHGSYIKEKDVENMKYLKAVIKEVFRVH…
>CYP71AA2_CYP71_Oryza-sativa::MAGIMDSTTASYYTTLLCGALLLAAVVFKLKTAAAFSRHNAGVNLPPGPWALPVIGSIHCLLGSLPHHAMRELSRRYGPVMLLRLGHVRTLVLSSPEAAREVMKTHDVAFANRAVTPTASILTYGARDIVFAPFGKHLRELRKLCALELLSPRRVRSFRHVREEEAARLARSVAAAASASSAVNVSELVKIMTNDVTMRAIIGDRCPQREEYLEALDKTMDLLAGFNLVDLFPGSPLARVLGGRSLRTTKRVHEKLHQITEAIIQGHGIKDTVGDEHHECEDILDVLLRFQRDGGLGITLTKEIVSAVLFDLFAGGSETTSTTILWAMSELMRSPHVMEQAKYEIRQVLQGKAMVSEADIEGRLHYLQL…
>CYP71AB1_CYP71_Oryza-sativa::MANLIYYSLLIILPFLFLIKFYKAMFSSRKQARRLPPCPWQLPIMGSIHHLIGDLPHRALRDLSRRYGPVMLLKFGQVPFIIVSSPEAAKDIMKTHDSIFATRPQSEIMKIITKRGQGLVFAPYDDQWRQLRKICIRELLCAKRVQSFCAIREEEAARLVKSISSDQAHLVNLSKKLADYATDAAIRIITGTRFENQEVRDKFQYYQDEGVHLAASFCPANLCPSLQLGNTLSRTAHKAEIYREGMFAFIGGIIDEHQERRAQDMSHKEDLIDVLLRIQQEGSLESPVSMETIKFLIFDILAGGSETVTTVLQWAMAELMRNPTVMSKVQDEVREVFKWKEMVSNDDINKLTYLQFVIKETLRLHTPGP…
>CYP71AC1_CYP71_Oryza-sativa::MDLMKSNPLQGSPWSLLNLLVLIIVAAMICGELCRRRRRRRGDENGGATRLPPGPWRLPFVGSLHHLAVMRPRGVVVHRALAELARRHDAPVMYLRLGELPVVVASSPEAAREVLKTHDAAFATRAMSVTVRESIGDKVGILFSPYGKKWRQLRGICTLELLSVKRVRSFRPIREEQVARLVDAIAAAAASSTAEAAAVNISRQITGPMTDLALRAIMGECFRWREEFLETLAEALKKTTGLGVADMFPSSRLLRAVGSTVRDVKLLNAKLFELVECAIEQHREQIRAAHDNGGDDDDAHGHGDKECFLNTLMRIQKEGDDLDDLTMATVKAVILDMFAGGSESTSTTLEWALSELVRNPHVMQKAQAE…
>CYP71AD1_CYP71_Oryza-sativa::MEIELSPVLLLLPFLLLGFLYLTGGVLRSGGNARRRLAPAPRGLPVIGNLHQVGALPHRALRALAAATGAPHLLRLRLGHVTALVASSPAAAAAVMREHDHVFATRPYFRTAEILTYGFKDLVFAPYGEHWRHARRLCSEHVLSAARSHRYGPMREQEVALLVNAIRTEAAAAAVDVSKALYAFTNAVICRAVSGRLSREDEGRSELFRELIEENATLLGGFCVGDYFPALAWADAFLSGFAARACRNLRRWDELLEEVIAEHEARLRGGDDGGGEEHREEDFVDVLLALQEESQRHDGSFKLTRDIIKSLLQDMFAAGTDTSFITLEWAMSELVKNPAAMRKLQDEVRRGGGATTAATPYLKAVVKET…
>CYP71AE1_CYP71_Oryza-sativa::MASLATVPNLPLLLLLHYALATFTASRARKNNKDRLPPSPLALLVIGHLLHLMGSLPRTSPSAASPHGTGPTCSSGLAPCRCSLRRRRVPAAEAILRTHDHVFASRPRTVLLANIVFYRSRDVRFAPYGDHWRQARKLVTTHLLSAKKVRSLRLAREEEVSLVMTKISKAATASAVVDIGQILRSFTNDMICRTVSGKCPRDDRKRIFQELANETSLLLGGFDIEEYFPVLARVGLVGKMMCLKAERLKKRWDELLEELINDHENDDHSCNLISDQNDEDFVDILLSVRQEYGFTREHVKAILDVFFGGIDTSALVLEFTIAELMQRPRMLKKLQDEVRACIPKGQKIVSEVDINNMAYLRAVIKEGIR…
>CYP71AF1_CYP71_Oryza-sativa::MEQYLFLATLLILSLAFVKLRPRNNGENPPPGPWQLPVIGSLHHLAGALPHRALRDLATRHGELMLLRLGELPVVVASSPAAAREVMRTHDAAFATRPQTATLRALTRDGLGVAFAPQGEHWRCLRKLCVTELLGARRVRCLRRAREAEAAALVASLSTTTPEPVNVSSLVARYVTDAVVRAVVGDRISDRDAFLERLEEGVKVAAGFTLADVFPSSRLARALSGTARRAEAHSREMTRLMDGVIEEHRQRRAATGWRDEEDEDLLDVLLRIQKDGGLQIPLDMGTIRAIIIDLFSAGSETTGTTLQWAMAELMRNPAALRKAQAEVRGVLAGHSHVTEDALPDLHYLHLVIKETLRLHVAVPLLLPRE…
>CYP71AG1_CYP71_Sorghum-bicolor::MTLSAPLSYNTIILVFVVFIISYVSLLVGGGGKKSVANAAANRLPPPSPRGLPVIGNLHQLGSLPHRSLRSLAAAHGPVMLIRLGQVPAVVVSSASAAREVLQAQDHVFAGRPSLTIPRRLLYGCTDIAFAPHGAYWRGARKMSVRHLLSPPRVRAYRAVREQEVDALVRRVLEQACGAGGGVVRLSELLNDFAKDVAGRIVLGLRAAGDDGWRGKVDALLEESNVLLGAFHVGDYIPWLSWVSHVDGTDARVTRAFEKMDRILEEMVDAAATRGREMPLSDSGEEASGGDDAFIHVLLSLQQQQRQQQEEEPTAEWRLSRDNVKALLEDLFGAGTEATIIVLEWAMAELLRNKGVMEKLQREVRQ…
>CYP71AH1_CYP71_Nicotiana-tabacum::MKFLLVVASLFLFVFLILSATKRKSKAKKLPPGPRKLPVIGNLLQIGKLPHRSLQKLSNEYGDFIFLQLGSVPTVVVFSAGIAREIFRTQDLVFSGRPALYAGKRFSYNCCNVSFAPYGNYWREARKILVLELLSTKRVQSFEAIRDEEVSSLVQIICSSLSSPVNISTLALSLANNVVCRVAFGKGSDEGGNDYGERKFHEILFETQELLGEFNVADYFPGMAWINKINGLDERLEKNFRELDKFYDKIIEDHLNSSSWMKQRDDEDVIDVLLRIQKDPNQEIPLKDDHIKGLLADIFIAGTDTSSTTIEWAMSELIKNPRVLRKAQEEVREVAKGKQKVQESDLCKLEYLKLVIKETLRLHP…
>CYP71AJ1_CYP71_Ammi-majus::MKMLEQNPQYLYFFSLFLVTIFLYKWLTLKKTPLKNLPPSPPQYPIIGNLHQIGPDPQASLRDLAQKYGPLMFLKFGTVPVLVVSSADAAREALKTHDLVFADRPYSSVANKIFYNGKDMVFARYTEYWRQVKSICVTQLLSNKRVNSFHYVREEEVDLLVQNLENSHSKVANLTELLIEVTGNVVCRVSVGSGDKVDSYKILILEIMDMLGYSRSIEDFFPLLGWVDWLTGLRGKVAEAAKGVDTFLEGVLKEHLSTTGSKYNDFVSILLEIQEADAGSSMDNECIKSLIWDMLGAGTETISTALEWTLAALIKNPDAMFKLQNEVREIGKGKSKISEADLVKMNYLQAVMKESMRLYFTAPLLVPREAR…
>CYP71AK1_CYP71_Oryza-sativa::MSSYVVVAAALLVFVVVVVAAIKNLGKGKLPPSPPSLPFVGHLHLVGELPHRSLDALHRRYGSDGGLMFLRLGRAGALVVSTAAAAADLYRGHDLAFASRPPSHSAERLFYGGRNMSFAPLGDAWRRTKKLAVAHLLSPRRARRAQRGAGAVQPRELRTPNKKGVITRVAAGGSGATAERFRKMMADTSELLAGFQWVDRLPEAAGWAARKLTGLNKKLDDMADESDRFLGEILAAHDDEKAEGEEEDFVDVLLRLRRQGAAAAGGLELAEDNVKAIIKDIMGAATDTSFVTLEWIMTELIRNTQVMSKLQNEIIQVTGSKPTVTEEDLTKLDYLKAVIKEVLRLHPPAPLLIPHHSTMPTTIQGYHIP…
>CYP71AL1_CYP71_Centaurium-erythraea::MEITDFSTFLLAFLLLSYLLVTGRRLISKKSTGKLPPGPKKFPIVGNLPQLALAGTLPHRAMRDLAKTYGPLMHLRLGEVSQLVVSSPEMAKEVLKTLDPMFASRPDLILADIMLYDNAGLTFAKYGDYWRQLKKIFATELLSAKRVKSFRSLREEETLNTIRWISSNEGKPINMTNTLLNLVFGVLSRATFGKKSPEQDKLVYIVNKAAELATGGNISDLFPSIKFFRLISVVNYKLKSMFAESNRLLDMIMKEHKKGNGSGESKDLVDVLLGYQRENAEFSLTDENIKAVLLDIFIGGTDGSFTTLDWAMSELMRAPTVLKRAQEEVRQAFETDGYIDEEKFEDLKYVTSIIKETLRLH…
>CYP71AM1_CYP71_Sorghum-bicolor::MDEYFVDLPYPNLCLYGSCLVLAVVVARAIILSGSGKKPGGLPPGPWQLPVIGSLHHLLRGLPHHAIRDLSLRHGPLMLLRICERTAIVVSSAEAVAEMLKRHDAAFSERPSSPGIEELSRHGQGVIFAPYGDHWRLLRRILMTELLSPRRVEAFRHIREDEAARLVSSLSSLPQPVDMDERLEVFVADSSVRAILGDRLPDRAAFLKMVKAGQDPSSLFDLRDLFPSSWLVRMLPRSRKAERHLQEMFRLMDDILVSHSQRRVDDDSPDGGGGGAVDEEHDMVDVLLRIQKQGDMRVSLNHGVIRAALIDAVGAALDTTSTTLRWAMAELIANPRVMHKAQLEIRRVMAAGQQRRVHEATLRDLH…
>CYP71AN1_CYP71_Populus-trichocarpa::MTLLYFQQTWQEIRPKIGLNYLVFFLIFLSFILFLFKLTRSRKLNLPPSPPKLPVIGNIHHLGTLPHRSLQALSEKYGPLMLLHMGHVPTLIVSSAEAASEIMKTHDIVFANRPQTTAASIFFHGCVDVGFAPFGEYWRKVRKISVQELLGPKTVQSFHHVREEEAAGLIDKIRFACHSGTSVNISEMLISVSSDIVSRCVLGRKADKEGGNSKFGELTRTFMVQLTAFSFGDLFPYLGWMDTLTGLIPRLKATSRALDSFLDQVIEEHRSLESDGDRCAQTDFLQALLQLQKNGKLDVQLTRDNIIAVVLDMFVGGTDTSSTMMEWAIAELVRNQTIMRKAQEEVRRIVGKKSKVEANDIE…
>CYP71AP1_CYP71_Populus-trichocarpa::MSLLQWLKECSKPTLFVVTIFLVVVLKFLMKDKLKKRKLNLPPSPAKLPIIGNLHQLGNMPHISLRGLAKKYGPIIFLQLGEIPTVVISSAGLAKEVLKTHDLVLSSRPQLFSAKHLLYGCTDIAFAPYGAYWRNIRKICILELLSAKRVRSYSYVREEEVARLIRRIAESYPGITNLSSMIALYTNDVLCRVALGRDFSGGGEYDRHGFQKMFDDFQALLGGFSLGDYFPSMEFVHSLTGMKSKLQYTFRRFDQFFDEVIAEHRSSKGKQEEKKDLVDVLLDIQKDGSSEIPLTMDNIKAVILDMFAGGTDTTFITLDWAMTELIMNPHVMEKAQAEVRSVVGDRRVVQESDLPRLNYMKA…
>CYP71AQ1_CYP71_Populus-trichocarpa::MILHPYSLACLLFIFVTKWFFFNSARNKNLPPSPLKIPVVGNLLQLGLYPHRSLQSLAKRHGPLMLLHLGNAPTLVVSSADGAHEILRTHDVIFSNRPDSSIARRLLYDYKDLSLALYGEYWRQIRSICVAQLLSSKRVKLFHSIREEETALLVQNVELFSSRSLQVDLSELFSELTNDVVCRVSFGKKYREGGSGRKFKKLLEEFGAVLGVFNVRDFIPWLGWINYLTGLNVRVEWVFKEFDRFLDEVIEEFKANRVGVNEDKMNFVDVLLEIQKNSTDGASIGSDSIKAIILDMFAAGTDTTHTALEWTMTELLKHPEVMKKAQDEIRRITGSKISVTQDDVEKTLYLKAVIKESLRLHP…
>CYP71AR1_CYP71_Fragaria-vesca::MAELINTETLSLVLLAVFLILFYIWSSSTSTTRNSPPSPPKLPIIGNLHQLLGSPGTPPHRALQALSKLHGPLMLLHFGSFPVLVVSSAEAAREIMKTHDLAFASRPRTTAFEKLLYNYKDVAAAPYGDYWRQVKSICVLNLLSAKKVRSFRTLREEETRSMINNIKETSRRGEVVDVRKMVMGLTNDVVSRAALGKKYYNDGEFKELITEFTELAGSIHIGDYIPSLGWLSRLGGLDAKLVSLAKRYDAFLDTVLQEHIDRSSETTSNRNDKSVDDQNEDNKDFVDVLLDIQRENSLHFPLNRISIKAVVQDVFLAGTDTTSTLLEWAMAEILRHPRVMSKLQKELRSVKKGEEEILTEDDMVDMH…
>CYP71AS1_CYP71_Citrus-sinensis::MDLTFSPQTVLPMWMWLPLLLIPLLLILKKLKAQNKQQLPPSPPKLPVIGNFHQLGELPHQSLWQLSKKYGPVMLLKLGRVPLVVISSAEAARDVLKVHDLDCCSRPPLIGSGKFTYNYSDIAFSPYSDYWRELRKISVLEVFSLRRVQSFGFIREEEVALLMNSISESSSSASPVDLSEKMFALTGSIVFRMAFGRRFRGSNFDNHSFQELVHAVESLLGGFAAAECFPYVGWIIDRLNGYHAKLERVFQELDTLFQQIIDDHLKPAETTKQEHVQQDIIDVMLKIERDQAESHESEAWLTKNHIKAVLLNIFLGGVDTSAITVIWAMAELCKNPRLMKKAQAEIRNHIGNKGRVTEADIDQLQY…
>CYP71AT1_CYP71_Lycopersicon-esculentum::MILFLLFVALPIILIFVLPKAKKGAKNTQPPGPVGLPFIGNLHQFDSLTPHIYFWKLSKKYGKIFSLKLGSTPMVVVSSAKLAKEVLKTQDLVYCSRPSILGQQKLSYNGRDIVFAPYNDYWREMRKISVLHLFSLKKVQLYKPIREDEVSRMIKKISLHAASSQITNLSNLMISLISTIICRFAFGVRFDDEAHERKRFDYLLAETQAMMASFFVSDVFPFLGWIDKLTGLTDRLKKNLKELDEFYEELIEQHQNPNRPKSMEGDIVDLLLQLKKEKSIPIDLTLEDIKGLLMNVLVAGSDTSAAGIVWTMTALMKNPKAMKKVQEEIRKSIGNKGIVNEDDIQNMPYFKAVIKESF…
>CYP71AU2_CYP71_Lycopersicon-esculentum::MISLFAVFPFLIFLGFILLSFFQLSSKKSKKNLPPSPPKLPLIGNFHQLGQQPHRSLQKLTNEYGPMMMLQFGSVPVLIASSAEAASHIMKTQDLGFANKPKSIIPSKLFFGPKDVAFTPYGEYWRNARSVCMLQLLNNKRVQSFSKIREEETSLLLRKINHSIGNSQVVDLTDLFVSMTNDVLCRVALGRKYCDGEEGKKFKSLLLEFVELLGVFNIGDYMPWLAWVNRFNGLNAKVDKVAEEFSAFLEGVIEEHKEKIKTDEKEEGSADFVDILLQVQKENKSGFNVEMDSIKAIIMDMFSAGTDTTSTLLEWTMNELIRNPNALRKLRDEVRKVTQGKSDVTEDDLEHMPYLNAV…
>CYP71AV1_CYP71_Artemisia-annua::MKSILKAMALSLTTSIALATILLFVYKFATRSKSTKKSLPEPWRLPIIGHMHHLIGTTPHRGVRDLARKYGSLMHLQLGEVPTIVVSSPKWAKEILTTYDITFANRPETLTGEIVLYHNTDVVLAPYGEYWRQLRKICTLELLSVKKVKSFQSLREEECWNLVQEIKASGSGRPVNLSENVFKLIATILSRAAFGKGIKDQKELTEIVKEILRQTGGFDVADIFPSKKFLHHLSGKRARLTSLRKKIDNLIDNLVAEHTVNTSSKTNETLLDVLLRLKDSAEFPLTSDNIKAIILDMFGAGTDTSSSTIEWAISELIKCPKAMEKVQAELRKALNGKEKIHEEDIQELSYLNMVIKETLRLHPPLP…
>CYP71AX1_CYP71_Lycopersicon-esculentum::YFLLVPLLAFIYFLHQCFFSPSNTQKRLLPPSPTKLPIIGNLHQLGSLPHRSLHKLSKKYGPVMLLHLGSKPVIIASSVDAARDIMKTHDLVWSNRPKSSMADGLFYGSKDVTFSPYGEYWRQIRSITVLHLLSNKRVQSYRRVREEEISNMIDKIRQKCDSVIDLRDVFSCLANNIISRVNIGRTYNEGECGIAVKSLIEELLILIGTFNIGDYTPWFKWVNKIKGVDSRVKKVAKDLDAFIESVIEERLIRNKKAECSAVEAKDFLGVLLEIQDGKETGFPLQRDSLKALLLDAFVAGTDSTYTVLEWTMTELLRHPRVMTKLEDEVRELGQGKTEITEDDLRNMHYLKAVIKESL…
>CYP71AY1_CYP71_Catharanthus-roseus::MDQLMNFSLTSPIFLLLSSLFLIILLNKLMRGNKIQKGKKLPPGPKKIAIIGNLPSNGRFTSLIVFLNNLAEKYGPIMHLRIGQLSAVIISSAEKAKEILNTHGVRVADRPQTTVAKIMLYNSLGVTFAPYGDYLKQLRQIYAMELLSPKTVKSFWTIMDDELSTMITSIKSEVGQPMILHDKMMTYLYAMLCRATVGSVCNGRETLIMAAKETSALSASIRIEDLFPSVKILPVISGLKSKLTNLLKELDIVLEDIISAREKKLLSQPQQPLMLDEEDMLGVLLKYKNGKGNDTKFRVTNNDIKAIVFELILAGTLSSAAIVEWCMSELMKNPELLKKAQDEVRQVLKGKKTISGSDVGKL…
>CYP71AZ1_CYP71_Ammi-majus::MQMDAVVILLILAFPIASVYVLFYHKKRVDGLSEPPGPPGLPFIGNFYQLYKAPCIHEYLCTLSKRYGSLMTLRMGSVPILVVSSPKMAKEVLKTQDLAYCSRPMMTGMQKLSYNGLDVAFSPYSEHWRQVRKFCTLELFTQKRAQIDFRHVHEQEVSRMIARLSETAAASKDVNAFECFSNLATSIISRVAFGKRHDEDGIGKERLQRMLSELDTMLSVYFVSDFFPMFGWIDSLTGMRARLDRTFKEMDMFYEELIDDHLKPDRPESLTEDIIDVMLKNKGCSSSSLTKDTMKAILLNVFNGGTGTSASLLVWAMTALMRNRGVMKKVQEEIRSVIGKKGNVDEDDIQNLPYLRAVVKETMRLYPTGAL…
>CYP71B2_CYP71_Arabidopsis-thaliana::MTILLCFFLVSLLTIVSSIFLKQNKTSKFNLPPSPSSLPIIGNLHHLAGLPHRCFHKLSIKYGPLVFLRLGSVPVVVISSSEAAEAVLKTNDLECCSRPKTVGSGKLSYGFKDITFAPYGEYWREVRKLAVIELFSSKKVQSFRYIREEEVDFVVKKVSESALKQSPVDLSKTFFSLTASIICRVALGQNFNESGFVIDQDRIEELVTESAEALGTFTFSDFFPGGLGRFVDWLFQRHKKINKVFKELDAFYQHVIDDHLKPEGRKNQDIVTLILDMIDKQEDSDSFKLNMDNLKAIVMDVFLAGIDTSAVTMIWAMTELIRNPRVMKKAQgSIRTTLGLKKERITeEDLGKVEYLNHILKE…
>CYP71B3_CYP71_Arabidopsis-thaliana::MSILLYFFFLPVILSLIFMKKFKDSKRNLPPSPPKLPIIGNLHQLRGLFHRCLHDLSKKHGPVLLLRLGFIDMVVISSKEAAEEVLKVHDLECCTRPKTNASSKFSRDGKDIAFAPYGEVSRELRKLSLINFFSTQKVRSFRYIREEENDLMVKKLKESAKKKNTVDLSQTLFYLVGSIIFRATFGQRLDQNKHVNKEKIEELMFEVQKVGSLSSSDIFPAGVGWFMDFVSGRHKTLHKVFVEVDTLLNHVIDGHLKNPEDKTNQDRPDIIDSILETIYKQEQDESFKLTIDHLKGIIQNIYLAGVDTSAITMIWAMAELVKNPRVMKKAQEEIRTCIGIKQKERIEEEDVDKLQYLKLVIK…
>CYP71BA1_CYP71_Zingiber-zerumbet::MEAISLFSPFFFITLFLGFFITLLIKRSSRSSVHKQQVLLASLPPSPPRLPLIGNIHQLVGGNPHRILLQLARTHGPLICLRLGQVDQVVASSVEAVEEIIKRHDLKFADRPRDLTFSRIFFYDGNAVVMTPYGGEWKQMRKIYAMELLNSRRVKSFAAIREDVARKLTGEIAHKAFAQTPVINLSEMVMSMINAIVIRVAFGDKCKQQAYFLHLVKEAMSYVSSFSVADMYPSLKFLDTLTGLKSKLEGVHGKLDKVFDEIIAQRQAALAAEQAEEDLIIDVLLKLKDEGNQEFPITYTSVKAIVMEIFLAGTETSSSVIDWVMSELIKNPKAMEKVQKEMREAMQGKTKLEESDIPKFSYLN…
>CYP71BC1_CYP71_Vitis-vinifera::MTMKISENMLLLFSQSSANQWLLALGILSFPILYLFLLQRWKKKGIEGAARLPPSPPKLPIIGNLXQLGKLPHRSLSKLSQEFGPVLLLQLGRIPTLLISSADMAKEVLKTHDIDCCSRAPSQGPKRLSYNFLDMCFSPYSDYWRAMRKVFVLELLSAKRAHSLWHAWEVEVSHLISSLSEASPNPVDLHEKIFSLMDGILNMFAFGKNYGGKQFKNEKFQDVLVEAMKMLDSFSAEDFFPSVGWIIDALTGLRARHNKCFRNLDNYFQMVVDEHLDPTRPKPEHEDLVDVLLGLSKDENFAFHLTNDHIKAILLNTFIGGTDTGAVTMVWAMSELMANPRVMKKVQAEVRSCVGSKPKVDRDDLAK…
>CYP71BE1_CYP71_Vitis-vinifera::MEFPSSFLFPFLLFLFILFKVSKKSKPQISIPKRPPGPWKLPLIGNLHQLVGSLPHHSLRDLAKKYGPLMHLQLGQVSMLVVSSPEIAKEVMKTHDINFAQRPHLLATRIATYDSTDVAFSPYGDYWRQLRKICVVELLSAKRVKSFQVIRKEEVSKLIRIINSSSRFPINLRDRISAFTYSVISRAALGKECKDHDPLTAALGEITKLASGFCLADLYPSVKWIPLVSGVRHKLEKVQQRIDGILQIVVDEHRERMKTTTGKLEEEKDLVDVLLKLQQDGDLELPLTDDNIKAVILDIFGGGGDTVSTAVEWTMAEMMKNPEVMKKAQAEVRRVFDGKGNVDEAGIDELKFLKAVISETLRLHPPF…
>CYP71BF1_CYP71_Carica-papaya::MWNSLWFTVLFIFLFRYFFLRCYSSSKKNSPPSPPKLPIVGDLHRLGSSPHRSLRALAQQYGPFMLLRFGSVPVLVISSAHAALDVMKTHDNIFSSRFKSSVFDKLVYNCKDVVLAPYGEYWRQMKSICVIHLLSSKKVQCFQKVREEETMILTKKIQESYCSPMNLSETFTVLANDILCRVAFGRKYGGDEENGKKLKELLTRFAQLTGTVDIGDYIPWLSWVSCVNGLNTKLEKLAKELDDLFEGIVEEHVNHLKNKSNTSDYGDVQDTDSKDFVDVLLWIQRENTIGFPIDRVTIKALILDMFIAGTDTTSTTLEWAMTELLRHPKVMKKLRNEVRTIAGDKSNIIEEDLGKMKYLKAVIKEVLR…
>CYP71BG1_CYP71_Solanum-tuberosum::MEASILQLLLLLSLTSCTILFYKIRRWRRPPSPPSLPIIGHLHLLTDMPHHTFFHLSQKLGPIIHLQLGQIPTLIISSPRLAELILKTNDHIFCSRPQIIAAQYLSFGCSDITFSPYGPYWRQARKICVTELLSSKRVNSFQFIRNEEINRMIQLISSHFDSELSSELDLSQVFFALANDILCRVAFGKRFIDDRLKDKDLVSVLTETQALLAGFCLGDFFPDWEWVNWLSGMKKRLMNNLKDLGEVCDEIIDEHLMKKRDDDQNGDGSEDFVDVLLRVQKRDDLQVPITDDNLKALILDMFVAGTDTSAATLEWTMTELARHPSVMKKAQDEVREIAANKGKVEEFDLQHLHYMKAVIKETMR…
>CYP71BL1_CYP71_Helianthus-annuus::MELFTIFSIVVSSLILFTFWSLKVPKNLPPGPPKLPIIGNIHLLDKIAPHRNLRNLARKYGPIMHLRLGQVSTVVISSPRLAHEIMKTQDLSFADRPTTTTSQIFFYKASNIAWARYGNYWRQMKKICTLELLSAKKSRSFFYIREEELTRTYKFLDFSSGTPITLRDTIQEMVNNVVSRATLGDVSEDRQFIIDSTYTMLKSFNSFNLFNYYPSLSFINVISGKQAQWLKMHKEVDVILEKILREHRSRPRGKNDHEDLVDVLIRIKETGDLDMAITDDNIKAIILEMLTAGTSSSSMTIEWAFTEMMRNPKIMKKAQTEVRSVVKGDRVTEADIQNLDYTKLVIKETLRLHGVPILVPRENQ…
>CYP71C12_CYP71_Oryza-sativa::MAQMLDGLRHDEQASLHAPQEASTMPTMSCSDLLLAMMCPLILLLIIFRCYAYATRSGGMLSRVPSPPGRLPVIGHMHLISSLPHKSLRDLATKHGPDLMLLHLGAVPTLVVSSARTAQAILRTHDRVFASRPYNTIADILLYGATDVAFSPYGDYWRQIKKIVTMNLLTIKKVHSYGQTRQQEVRLVMAKIVEEAATHMAIDLTELLSCYSNNMVCHAVSGKFFREEGRNQLFKELIEINSSLLGGFNLEDYFPSLARLPVVRRLLCAKAYHVKRRWDQLLDQLIDDHASKRRSSMLDNNDEESDFIDVLLSIQQEYGLTKDNIKANLVVMFEAGTDTSYIELEYAMAELIQKPQLMAKLQAEVRGVV…
>CYP71C15_CYP71_Oryza-sativa::MELNNTEPLTASRAQAAAVFLLLPVALLLLLLRFARATTMAGDRNSELLLSKLPSPPLRLPVIGHMHLVGSLPHVSLRDLAAKHGRDGLMLVHLGSVPTLVVSSPRAAEAVLRTHDLAFASRPRAMVPDIITYGATDSCYGPYGDHFRKVRKAVTVHLLNSHKVQAYRPAREEEVRLVIAKLRGAAAMAGAPVDMTELLHSFANDLICRAVSGKFFREEGRNKLFRELIDTNASLLGGFNLEDYFPSLARTKLLSKVICVRAMRVRRRWDQLLDKLIDDHATRLVRRHDHDQQQDSDFIDILLYHQEEYGFTRDNIKAILVDMFEAGTDTSYLVLESAMVELMRKPHLLAKLKDEVRRVIPKGQEVVNE…
>CYP71C17_CYP71_Oryza-sativa::MVVQLMLFFHDKFMAPMAEEPLPFVLIMIIILLLLVLLHYYLSASTRRSSAASKSNDDVLPPSPPRLPVIGHMHLVGSNPHVSLRDLAEKHAADGFMLLQLGQVRNLVVSSPRAAEAVLRAHDHVFASRPRSAIADILAYGSSNISFSPYGDYWRKARKLVAAHLLSPKKVQSLRRGREEEVGIAVAKLHEAAAAGAAVDMRELLGSFTNDVLCRAVCGKSSFRREGRNKLFMELAAGNADQYAGFNLEDYFPSLAKVDLLRRVVSADTKKLKEKWDSVLGDIVSEHEKKSSLRRDDQVQMDDDRDDDQEEQESDFVDILLDRQQEYNLTRHNIHAILMDMFAAGTDTSYIALEFAMSELIRKPHLMTK…
>CYP71C19_CYP71_Oryza-sativa::MEQAAGLVYQLFQHEMFPWTFSVLALFPFLLLVLHYLATNHRTPTTCKETKNHHPPPPSPPRLPIIGHLHLIGGLLHVSLRELAHRYGPDLMLLHLGQVPNLIVSSPRAAEAVLRTHDLVFASRPYSLIADILLYGPSDVGLSPYGEWRRRIITTHLLTNKKVRSYRVAREEEVHKVMAKVHELSTKGMAVDMTELFSTFSNDLICRLVSGKNFQGEGRNKLFRQLFKANSVLLAGFNLKDYYPGLARLKAVSMVMCAKARNTRKLWDELLDEIIDERMSKQQCEHDEGNDQDEMNFVNVLLLQEQGITREHLKAILVDMYQAGTETSSVVLVFAMAELMQKPHLMAKLQAELRTTIPKQGHELITERD…
>CYP71C20_CYP71_Oryza-sativa::MAQMLAAFLLDGLISHEHGHESLGAPPQAGTMAWYSLVLMTSLLFPLLVLLVMRCYVTRSGAKLLDKLPSVPGRLPVIGHLHLIGSLPHISLRDLATKHSPDMMLLHLGAVPTLVVSSSRVAQSILHTHDDIFASRPYSPIANILFYGATDVGFSPYNEYWRQIKKITTTHLLTMKKVRSYVSARQREVRIVMARITEAASKHVVVDLTEMLSCYSNNIVCHAVCGKFSLKEGWNQLLRELVKVNTSLLGGFNIEDYFPSFTRLAAVRRLLLSCAKAHNINKRWDQLLEKLIDDHTTKHIRSSSMLNHYDEEAGFIDVLLSIQHEYGLTKDNIKANLAAMLMAGMDTSFIELEYAMAELMQKPHVMGKL…
>CYP71C6_CYP71_Triticum-aestivum::MALEAAYHYLQRAVGHGTSTEALLLTVLLLLIIRVAWVRAFTTTTASTKCKQQLPPTPPGKLPIIGHLHLIGSHPHVSFRDLAAKHGRDGLMLVHVGAVPTVVVSTPQAAEAVLRTHDHVFASRPRNPVADIIRYNSTDIAFAPYGDYWRRARKVVNTHLLSVKMVYSKRHDREEEVRLVVAKICELAMAAPGKALDMTELLGGYASDFVCRAVLGESHRKHGRNELFRELTEISASLLGGFNLEDYFPRLANLDVFLRVVCSKAMGVSKRWDNLFNELIAEYEHGKEDNAEDFVHLLLSLKKEYGLSTDNVKAILVNMFEAAIETSFLVLEYSMAELINNRHVMAKVQKEVRESTPKGEKLDLI…
>CYP71D16_CYP71_Nicotiana-tabacum::MQFFNFFSLFLFVSFLFLFKKWKNSNSQTKRLPPGPWKLPILGSMLHMLGGLPHHVLRDLAKKYGPIMHLQLGEVSLVVISSPGMAKEVLKTHDLAFANRPLLVAAKIFSYNCMDIALSPYGNYWRQMRKICLLELLSAKNVKSFNSIRQDEVHRMIKFFRSSPGKPVNVTKRISLFTNSMTCRSAFGQEYKEQDEFVQLVKKVSNLIEGFDVADIFPSLKFLHVLTGMKAKVMNTHNELDAILENIINEHKKTSKSDGESGGEGIIGVLLRLMKEGGLQFPITNDNIKAIISDIFGGGTETSSTTINWAMVEMMKNPSVFSKAQAEVREILRGKETFGEIDVEEFKYLKMVIKETFRLHPPLP…
>CYP71D97_CYP71_Ammi-majus::MMKMALQFVPIFMFMIILFMLLNLLKKLFQRSTKKLPPGPFKFPIVGNLLQVTGGLPHRRLYNLSKTHGPLMHLQLGEVSAVVISNPRVAKEVLKTHDLCFADRPTLLLGNIVLSNCRDIVLAKYGEHWRQFRKICTLELLSASKVRSFRTIREEEASDLIQSIQSTSGSPVNVSEKVSHLANSITCRSTIGKRCKYEHELIEATENIAYWGAGFFMADLFPSMLVFPVLSGMKPALKKIRRDLDHIFDYIINEHKEKLASRKDQGTKLDAEEEDLVDILLRINDTLQLEFPVTSNDIQGIVQDMFTAGTDTSSAVLEWAMSELMKKPSAMKKAQDELRNALRGKERICEADIQGLTYLKLVIKETLRLHP…
>CYP71Z1_CYP71_Oryza-sativa::MGASILLVVVVSKLMISFAAKPRLNLPPGPWTLPLIGSIHHVVSSRESVHSAMRRLARRHGAPLMQLWFGEVGTVVASSPEAAREVLRSHDLAFADRHLTAAAAAFSFGGRDVVLSPYGERWRQLRKLLTQELLTASRVRSFRRVREEEVARLMRDLSAAATAGAAVNLSEMVTRMVNDTVLRCSVGSRCEHSGEYLAALHAVVRLTSGLSVADLFPSSRLAAMVSAAPRAAIANRDKMVRIIEQIIRERKAQIEADDRAADSKSCACSLDDLLRLQKEGGSPIPITNEVIVVLLMDMFAGGTDTSSTTLIWAMAELIRSPRVMAKVQSEMRQIFDGKNTITEDDLVQLSYLKMVIKETLRLHCPLPLLA…
>CYP726A1_CYP71_Euphorbia-lagascae::MEQKNLSFPSILISFLLVLILVVVMRLWKKQNPPPGPWKFPIIGNLPHLLLTSDLGHERFRALAQIYGPVMSLQIGQVSAVVISSAEAAKEVMKTQADAFAQRPIVLDAQIVFYNRKDVLFASYGDHWRQMKKIWILEFLSAKKVQSSRLIREEEMEDAITFLRSKAGSPVNITKIIYGIIISIMIRTSVGNCKQKERLLSVADAVNEAATSFGTADAFPTWKLLHYIIGAESKPRRLHQEIDDILEEILNEHKANKPFEADNLMDVLLNLQKNGNVPVPVTNESIKASVLQMFTAGSETTSKATEWVMAELMKNPTELRKAQEEVRQVFGEMGKVDESRFHDLKFFKLVVKETLRLHPPVVL…
>CYP736A1_CYP71_Pyrus-communis::MSPPEIAILILVFLTFLWSLLRLINVSSRQSRTLPPGPAALPIIGNLHMLGDLPHRSLQNLAKKYGPIMSMRLGSVPTIVVSSPKTAKLFLKTHDTIFASRPKLQASEYMAYGTKAMAFTEYGPYWRHIRKLCTLQLLCPSKIESFAPLRREEVGLLVQSLKVAAEAGEVVDFSEKVGELVEGITYRMVLGRKNDDMFDLKGIIEEALFLTGAFNISDYVPFLSPLDLQGLTKRMKRVSKTVDQLFEKIIQDHEQVSRSEQGNHHKDFVDVLLSSIHQTLKPNDEEVYMLERTNAKATLLDMIAGAFDTSATAIIWTLAELLRHPKVMKRLQEELQSVIGMDRMVEESDLPKLDYLSMVVKESFRLH…
>CYP76AA1_CYP71_Cycas-rumphii::MAMPACSSWKFLLYSTVFEIILLSFLLIILRDKKKRGKLPPGPPGWPIVGNLFQLGKKPNESLLQLAKKYGPLMSLRLGMKTAIVVSSPAMAREVFKNHDHLFAGRTVIQAAKCASHDKSSLVWSQYGPRWRMLRKICNTELFGVRRLNALQHLRRDQIFQTIRSIYEENYLKRNTVNVGHTAFLTSLNVLGNMIFTQNIFGRDSQAAEELKQTISKVMEISGTPNLADYFPFLQIGDPQGITRAKTLYLKRVYALLDKFVEDRLSSTSTPQNGSSAEKDFLDVLIDCYRNADDGEGAGISRTDITPLIYDLIVAGSETTSTTIEWGLAEVIRNLQAMKRTQAELDDVVGRDRQVEESDIGHLPYLSA…
>CYP76AH1_CYP71_Salvia-miltiorrhiza::MDSFPLLAALFFIAATITFLSFRRRRNLPPGPFPYPIVGNMLQLGANPHQVFAKLSKRYGPLMSIHLGSLYTVIVSSPEMAKEILHRHGQVFSGRTIAQAVHACDHDKISMGFLPVASEWRDMRKICKEQMFSNQSMEASQGLRRQKLQQLLDHVQKCSDSGRAVDIREAAFITTLNLMSATLFSSQATEFDSKATMEFKEIIEGVATIVGVPNFADYFPILRPFDPQGVKRRADVFFGKLLAKIEGYLNERLESKRANPNAPKKDDFLEIVVDIIQANEFKLKTHHFTHLMLDLFVGGSDTNTTSIEWAMSELVMNPDKMARLKAELKSVAGDEKIVDESAMPKLPYLQAVIKEVMRIHPP…
>CYP76AH2_CYP71_Mimulus-guttatus::SRKWNIPGAVQLYTGGDLSYLVFTRRDPSHRNLPPGPKPFPIVGNIFQIGQNPHKSLAKLSKTYGPLMSLKLGSIYTIVVSSPEIAKEILQKHDQNFSGRTIPAAMQAHDHHKISMAFLPIADRMSWRALRKLSKEHLFTNPCLEAGQTLRREKLDQLCEYLRRNAGRAVNIGEAAFVTTLNLMSVALFSTELTTFGSKAATEEFRQIIVGLQNTAGVSNFSDYFPLLQPLDPQGIKRKAQIYFGKMLAVIDDLMNQRLEESRTTNKIKKTKKTDLMETLLDLHKEEISNEYHFTTELIKHFLLDLFVAGFETTASTVEWAMTELLLNPDILLKVKQEVKNVAKDNGKTLNESEIIQLPYLQAVI…
>CYP76B4_CYP71_Medicago-sativa::MDMLQSSTLSYLVIIFTFSMLLLIKFLIPTNKTNQKNHSKLPPGPSPLPIIGNLLKLGNKPHHSLANLSNIHGPIMTLKLGQVTTIVISSADIAKEVLQTHDTLLSNRTVPDALSVLNHDQYSLSFMRVSPRWRDLRKICNNQLFSNKTLDSSQALRRRKLQDLLDDIKKCSEIDEAVDIGRVAFMTTINLLSNTFFSADFVHSAEEAGEYKEIVVSILKEVGAPNLSDFFPMLTVFDLQGIRRRSVVSVKKVLSIFRRFVGERLKLREGTGSIENDDVLDALLNISLDDGKIEMDKDEIEHLLLNIFVAGTDTTTYTLEWAMAELMHNPEIMSKVQKELEQVVGKGIPIQETDIAKLPYMQAVIKE…
>CYP76C1_CYP71_Arabidopsis-thaliana::MDIISGQALLLLFCFILSCFLIFTTTRSGRISRGATALPPGPPRLPIIGNIHLVGKHPHRSFAELSKTYGPVMSLKLGSLNTVVIASPEAAREVLRTHDQILSARSPTNAVRSINHQDASLVWLPSSSARWRLLRRLSVTQLLSPQRIEATKALRMNKVKELVSFISESSDREESVDISRVAFITTLNIISNILFSVDLGSYNAKASINGVQDTVISVMDAAGTPDAANYFPFLRFLDLQGNVKTFKVCTERLVRVFRGFIDAKIAEKSSQNNPKDVSKNDFVDNLLDYKGDESELSISDIEHLLLDMFTAGTDTSSSTLEWAMTELLKNPKTMAKAQAEIDCVIGQNGIVEESDISKLPYL…
>CYP76M15_CYP71_Zea-mays::MATPELWWYWWLWVTTMLAVVVSTVVCYLTNQHRRWGGWGSSSGRRRPPGPRPLPLIGNLLDLRRAPGSLHHTLARLARAHGAPVMRLDLGLVPAVVVSSRDAAREAFAAHDRRIAARPVPDSKRALGFCDRSMLSLPSSAPLWRTLRGVMAAHVLSPRSLAASRAARERKVADLIGYLRARAGTVVDLKEAVYGGVANLVSTAMFSIDVVDVGAAESSSSSSAAAHGLQELLEELMQCMAQPNVSDFFPFLSALDLQGCRRRVAVQLGQVLQVLDDITDRRLASSSSSSTSSKGGDRRGDFLDILLDLQSTGKITRDNVTLTLFDIFAAGSDTMALTVVWAMAELLRNPGVMARLRAEVRDALGGRDAVEEA…
>CYP82G1_CYP71_Arabidopsis-thaliana::MTFLFSTLQLSLFSLALVIFGYIFLRKQLSRCEVDSSTIPEPLGALPLFGHLHLLRGKKLLCKKLAAMSQKHGPIFSLKLGFYRLVVASDPKTVKDCFTTNDLATATRPNIAFGRYVGYNNASLTLAPYGDYWRELRKIVTVHLFSNHSIEMLGHIRSSEVNTLIKHLYKGNGGTSIVKIDMLFEFLTFNIILRKMVGKRIGFGEVNSDEWRYKEALKHCEYLAVIPMIGDVIPWLGWLDFAKNSQMKRLFKELDSVNTKWLHEHLKKRSRNEKDQERTIMDLLLDILPEDIVISGHVRDVIVKATILALTLTGSDSTSITLTWAVSLLLNNPAALEAAQEEIDNSVGKGRWIEESDIQNLK…
>CYP93E1_CYP71_Glycine-max::MLDIKGYLVLFFLWFISTILIRSIFKKPQRLRLPPGPPISVPLLGHAPYLRSLLHQALYKLSLRYGPLIHVMIGSKHVVVASSAETAKQILKTSEEAFCNRPLMIASESLTYGAADYFFIPYGTYWRFLKKLCMTELLSGKTLEHFVRIRESEVEAFLKRMMEISGNGNYEVVMRKELITHTNNIITRMIMGKKSNAENDEVARLRKVVREVGELLGAFNLGDVIGFMRPLDLQGFGKKNMETHHKVDAMMEKVLREHEEARAKEDADSDRKKDLFDILLNLIEADGADNKLTRESAKAFALDMFIAGTNGPASVLEWSLAELVRNPHVFKKAREEIESVVGKERLVKESDIPNLPYLQALLKETLRLHPP…
>CYP99A1_CYP71_Sorghum-bicolor::MELNSSDTFLFLTTLISAVILAVCSLISRRKPSPGSKKKRPPGPWRLPLIGNLLHLATSQPHVALRDLARKHGPVMYLRLGQVDAVVISSPAAAQEVLRDKDTTFASRPSLLVADIILYGSMDMSFAPYGAYWRMLRKLCMSELLNTHKVRQLAAVRDSETLSLVRKVVYAAGAGGGGRGQRGEAPVVNLGRLVLSCSMAITGRATLGKLCGDEIMSVVDVAVLYGSGFCAGDLFPSLWFVDVVTGLTRRLWTARRRLDAIFDRIIAECEARQRQEEKMTGDDGFLGVLLRIRDDDGEPETGGISTTSIKAILFDMLAGGTETTSSAAEWIMSELMRKPEAMAKAQAEVRGALDGKSPEDHEGQMDK…
>CYP71AU87_CYP71_Marrubium-vulgare::MEKIQILYIVYTVLIPLFLLWCIKKWFIEHSRNKNSPPSPPKLPIIGNLHQIGRLPHRDLQAMARKHGPLMLLHFGSVPVLIASSADTAREFMKTHDVAFASRPVYKIYEKLVYGCKDISAAPYGEYWRQLRSIFVLQLLSSKKVQSFRYIREEETDLFVKKIRDSGFGPVNLSRMFAELSSDGICRAAVGRKCGEMRNGKRFLNLLSELMEIFGEFPIEEFVPWLGWISRVNGTDRRVDRVAKEMDEILESVIEEHVESKDQRKDVEGRDGETILDILLRIHSENSSGGVSIDRDSVKALILDIFNGGTDTISTALEWAMTELLRHPIVMKKLQKEVREIVKNKQDITDEDLGRMSYLKAVI…
>CYP71AX36_CYP71_Helianthus-annuus::MSFNLQVFLFYSLPIIFALLVSKLYFSSKKSHKNLPPSPPRLPLIGNLHQLGSSTHRVLQSMAQTYGPLMLLHFGTVPVIVASSADAAREITKTHDVIFSNRPFINIAHRLFYNSKDIGFAQYGEYWRQVKSIAVLHLLSNKRVQSYQQVREDEVAHLIKKIQESNESVIDLCELLISLTNNVISRVALGRTYEGMGVNYKNIPVRIGAMLGRFSVGSYIPWLAWVDRLTGLHREADQLAKEIDEFYEGVIEEHVNKKVVDVEGQDLVDILLDLQRDNSTGFVIERYTIKGIIMDLFGAGTETTFTNLEWAISELLKNPHAMKELQQEARKIGKGRLMIPEDDIDKMPYLKAVIKETLRLHVP…
>CYP71BE52_CYP71_Salvia-pomifera::MEIHIPSLVLCISFFIFFKIVSKLKTKTSNRKHLPLPPGPWKLPLIGNLHNLVGALPHHTLRRLSRKFGPMMSLQLGELSAVIISSADAAKEIMKTHDLNFASRPQVAAADIIGYGSTNITFSPYGGHWRQLRKICTLELLSAKRVQSFRPLRERVFVDLCRRFADHGSSAVNFSEEFMSATYTLISRAVLGEEAEQHEGLLPNVKEMPELTAGFDISEVFPSVGLFKVMSRLRKRIVAVHKDTDRILDDVIHQHRAAKSEEHKDLLDVLLQLQEDGLELPLTDENIKSVLVDMLVAGSETSSTVIEWAMAEMLKNPRILEKAQEEVRRVFDKEGTVDESHIHELKYLKSVVKETLRVHPPAPLI…
>CYP71BN1_CYP71_Solanum-lycopersicum::MEVSSFIFTIFLIFLPLLLAIVKNHKKSKKLPPGPWKLSIIGNLHQLEISRPYITLKELSKKYGPLMHLKLGERSTIVISSYKILKELMKTSDTILSHRPELLVSETVAYNGRDIAFAPYGDYWKQMRKICTSEILSTRRIHSNYPLMEEEISRLVKNIKESSSKGTLINVYECLNSLSCAIICRVTVGTTCNDSDSLISTIRKITPLVGLFNISDLFPSLKFLDRYITGSNQKLLKVHHELCDRLLEEIVHEHEESIRKNNVDEEDLLHLLLRLREKESHNFQVPITRDNVKAIILDMFIGGTDTTSILVEWAMAELLKNRNMMKKAQVEVREVLKGKKKVDHIDVQNLKYLKLIVKETL…
>CYP71DD6_CYP71_Helianthus-annuus::MDFLTYLPSWLLPAVVILTISCILMLWTKPSKGASGLNLPPGPPSLPLIGNLHQLIGKSFHETVYKLAEKYGPIMHIHMGSQPVVVISSSALATEAFKTHDHILANRQYSNNLRRLTFDYNDIAWAPYGDHSKHMRRVLVTEFLNSRMSKSFKKVLDMEVKSMLDNLPYGTETNLNKVFGNFVCDFTSKVVTGKSYRDVKIRGKTMKEMLDEMIILFSGSFSEIFPKYGWILEDLSGWTRRVDKHMANYNDLLELMIDEHLDHTSEDEKDMIDACRPLLNREEMKAIMSNVYNGAIDTSYLTLVWAMSEIVKNPRVMHKLQDEIRSNAGNKARLDETDTSKMTYLKYVVKETLRRHGPSPFLIP…
>CYP71D445_CYP71_Euphorbia-peplus::MELEFRSPSSPSEWAITSTITLLFLILLRKILKPKTPTPNLPPGPKKLPLIGNIHQLIGGIPHQKMRDLSQIHGPIMHLKLGELENVIISSKEAAEKILKTHDVLFAQRPQMIVAKSVTYDFHDITFSPYGDYWRQLRKITMIELLAAKRVLSFRAIREEETTKLVELIRGFQSGESINFTRMIDSTTYGITSRAACGKIWEGENLFISSLEKIMFEVGSGISFADAYPSVKLLKVFSGIRIRVDRLQKNIDKIFESIIEEHREERKGRKKGEDDLDLVDVLLNLQESGTLEIPLSDVTIKAVIMDMFVAGVDTSAATTEWLMSELIKNPEVMKKAQAEIREKFKGKASIDEADLQDLHYLKLV…
>CYP71D381_CYP71_Plectranthus-barbatus::MEFDFPSALIFPAVSLLLLLWLTKTRKPKSDLDRIPGPRRLPLIGNLHHLISLTPPPRLFREMAAKYGPLMRLQLGGVPFLIVSSVDVAKHVVKTNDVPFANRPPMHAARAITYNYTDIGFAPYGEYWRNLRKICTLELLSARRVRSFRHIREEENAGVAKWIASKEGSPANLSERVYLSSFDITSRASIGKATEEKQTLTSSIKDAMKLGGFNVADLYPSSKLLLLITGLNFRIQRVFRKTDRILDDLLSQHRSTSATTERPEDLVDVLLKYQKEETEVHLNNDKIKAVIMDMFLAGGETSATAVDWAMAEMIRNPTTLKKAQEEVRRVFDGKGYVDEEEFHELKYLKLVIKEMLRMH…
>CYP726A4_CYP71_Euphorbia-peplus::MELQFQIPSYPVLFSFFIFIFILIKIVKKQTQNSISPPGPWKYPILGNIPQLAAGGKLPHHRLRDLAKIHGPVMNIQLGQVKSIVISSPETAKEVLKTQDIQFANRPLLLAGEMVLYNRKDILYGLYGDQWRQMRKICTLELLSAKRIQSFKSVREQEVESFIRLLRSKAGSPVNLTTAVFELTNTIMMITTIGEKCKNQEAVMSVIDRVSEAAAGFSVADVFPSLKFLHYLSGEKGKLQKLHKETDEILEEIISEHKANAKIGSQADNLLDVLLDLQKNGNLQVPLTNDNIKAATLEMFGAGSDTSSKTTDWAMAQLMRKPSAMKKAQEEVRRVFSDTGKVEESRIQELKYLKLIVKETLRLHP…
>CYP736A167_CYP71_Santalum-album::MSPATAVILTLLVALGLSILLRRRQKRNNLPPGPPALPIIGNIHILGTLPHQSLYNLAKKYGPIMSMRLGLVPAVVISSPEAAELVLKTHDIVFASRPRLQVADYFHYGTKGVILTEYGTYWRNMRRLCTVKLLNTVKIDSFAGTRKKEVASFVQSLKEASVAHKMVNLSARVANVIENMVCLMVIGRSSDERFKLKEVIQEAAQLAGAFNIGDYVPFLMPLDLQGLTRRIKSGSKAFDDILEVIIDEHVQDIKDHDDEQHGDFIDVLLAMMNKPMDSREGLSIIDRTNIKAILVDMIGAAMDTSTSGVEWAISELIKHPRVMKKLQDEVKTVIGMNRMVEEADLPKLPYLDMVVKETMRLHPPG…
>CYP76AA25_CYP71_Thuja-plicata::METPPLSWYSLLLPPSSLFFFFFLFLWRKQRRTGLPLPPGPPALPILGNLFLLGKRPHESLHALSLKYGPLMTLRLGMKTTVVVSSPAMAKEVLKTHDHILAGRTVIETSKSLSHHKSSLIWGDYGAHWRNLRRISTVELFGPKRMEALQHLRRDQVFRTTRLIFEDRGKEVDIGRTVFCTSLNLLGNMIFSTSVFDPHNPASAGFRDSIWEMMKLGGTPNLSDFFPFLRFLDLQGLCRQTVKQLKGMYDFVDLFIQKRLAPASESVEPTDSKMDFLDVLLDFRSEDFTVVDIRVLITEFFIAGTETTTTTIEWAMAEFIHNPQKLNRARQELDEVVGFNRRVEESDLDHLPYLDAAVKEIFRLHQT…
>CYP76BK1_CYP71_Vitex-agnus-castus::MDISAVVIVVSLISLAYYLLMRPDLRQGKSAKLPPGPYPLPVVGNIFQLGDKPNRSVTKLAKKYGPVMSLRLGSILNVVISSPEMAKEVLQKYDHVFSSRFVASSWTAHDHHNVSVPFLPVGNRWRKMRKLFRDVMLSHPRLDGGRAIRQTMIKNLYEYLLESSKTGKVVNIGAAATITSVNLTSVSLFSGQVFHFDEDESTEFKETFEGLTIAAGRPNLSDFFPIIKPFDIQGCKRQMAFYLGKLLEMFDKIVNERLKEMRTSPASARKNDMLDTLLDFCRDKENDMSLNDIKHVLVDLFVGASDTASRTIEWAITELLLHPDILAKAKEELKNVIGENKLVQESDIPNLPYMEAVIKEVFR…
>CYP76AK6_CYP71_Salvia-fruticosa::MQVLILLSLAFLASCVVAYSRRRPGGRGAGNLPPGPPRLPIIGNMLQLGQNPHKSLAHLAKTYGPLMSLKLGNQFVVVVSSPEMAREVLQRHGLVFSTPCAPIAVQILGHGEVSMNMLPATSPIWKKLRKIAREKLFSNQALHDTRAVRWERLRKLADYVGRCSGAMNVGEATFTTMSNLMFSTLFSVEITQYADSDSDSGVNKKFREHVNAITRYIGVPNIADFFPIFAPFDPQGLRRKLTYHFGSLLELVQSLIEQRLRARNAATYRKKDDFLEMLLDLSEGDEYDLSVNEIKHLCVDLIIAGSDTSAATTEWAMVELLLHPDKLAKLKAELKSVVGDKSIIEESDISKLPYLQATVKEVLRY…
>CYP76AE2_CYP71_Thapsia-garganica::MEWNWNYVTWSILISLIPLVWHLRRKNSYRRFTLPPGPRGWPIFGNLFDLGSLPHRTLEKLKDEYGPVVWLNLGPVKTMVILSSGAAEELFKNNDLSFADRFQNDAMTSHDYYKSSMAIGAYTSYWRTLRRICTIELFTIKRINEAVLIRRKCADEMMSWIEKEAEKGASGGIEVINFVFSAIFNIVGNLTVSRDLVDPQSTMSSEFINSLSGLHQGLLRLNISDLVPCLRRFDIQGIRKELDDSLGKAIEIISGFVKERKEQRRQPLEISSEQRKDFLDVLLDFRGTSKDEPAKLTDHQLTIFLMEMFIAGTHTTSATTEWAMCELLLNPDKMKKVKDELARVVGGNKKLEESDIDNLPYLQA…
>CYP750B1_CYP71_Thuja-plicata::MDLNMSVPAIGLIIFLFTVLSSILLGRARKNKGRLSLPGPFPLPIIGNLHQLGALPHRGLQRLAEKHGPIMAVKLGSVPVVVASSSQTAKQFLKTHDLSFASRPSNASGKYMFYNRQDIVFAPYGAYWRNMRKICMMELLNGQRVESFRGDREEAAVSMVRSIWEKSQQGRVGVDLSHSVACYTSDLMWRILTGRTKADGVSGGSEFEELLWEGNEVIGAIDVGDFIPWLEWLDLQGLRRRMKNVFQRLDAVFDKIIDEHVERKGRRTVGEEEQHKDLIGVLVDMDNITDQDRKGIIMDMFLAGIETSASTVDWAMSELLRNPHVMKKLQEEIDFIVKKDEKITASHIVSMEYLHCVVKETMRLYPVG…
>CYP77A4_CYP71_Arabidopsis-thaliana::MFPLISFSPTSLDFTFFAIIISGFVFIITRWNSNSKKRLNLPPGPPGWPVVGNLFQFARSGKPFFEYAEDLKKTYGPIFTLRMGTRTMIILSDATLVHEALIQRGALFASRPAENPTRTIFSCNKFTVNAAKYGPVWRSLRRNMVQNMLSSTRLKEFGKLRQSAMDKLIERIKSEARDNDGLIWVLKNARFAAFCILLEMCFGIEMDEETIEKMDEILKTVLMTVDPRIDDYLPILAPFFSKERKRALEVRREQVDYVVGVIERRRRAIQNPGSDKTASSFSYLDTLFDLKIEGRKTTPSNEELVTLCSEFLNGGTDTTGTAIEWGIAQLIANPEIQSRLYDEIKSTVGDDRRVDEKDVDKM…
>CYP77A2_CYP71_Solanum-melongena::MDFFSTSSLSSYYHLIFTILAFVISSIIYFLSKKAESKKLKLPPGPPGWPVVGNLLQVARSGKPFFQIMRELRQKYGPIFTLRMGTRTMIILSNADLVHEALILKGQVFATRPRENPTRTVFSCDKFTVNAAVYGPVWRSLRKNMVQNGLSSIRLKEFRAVRKSAMDKMIEKIRAEADANEGVVWVLKNARFAVFCILLAMCFGVEMDEKTIEKIDQMMKSVLIALDPRLDDYLPILSPFFSKQRKHAMDVRKQQIKTIVPFIEQRKKILESPEIDKTAASFSYLDTLFDLKIEGRNSTPTYPELVTLCSEFLNGGTDTTATAIEWAIGRLIENPNIQSQLYEEIKKTVGENKIDEKDIEKMPYL…
>CYP78A6_CYP71_Arabidopsis-thaliana::MATKLESSLIFALLSKCSVLSQTNLAFSLLAVTIIWLAISLFLWTYPGGPAWGKYLFGRLISGSYKTGNVIPGPKGFPLVGSMSLMSSTLAHRRIADAAEKFGAKRLMAFSLGETRVIVTCNPDVAKEILNSPVFADRPVKESAYSLMFNRAIGFAPHGVYWRTLRRIASNHLFSTKQIRRAETQRRVISSQMVEFLEKQSSNEPCFVRELLKTASLNNMMCSVFGQEYELEKNHVELREMVEEGYDLLGTLNWTDHLPWLSEFDPQRLRSRCSTLVPKVNRFVSRIISEHRNQTGDLPRDFVDVLLSLHGSDKLSDPDIIAVLWEMIFRGTDTVAVLIEWILARMVLHPDMQSTVQNELDQ…
>CYP78A5_CYP71_Arabidopsis-thaliana::MSPEAYVLFFNSFNLVTFEAFASVSLIIATVAFLLSPGGLAWAWTGSSKSRVSIPGPSGSLSVFSGSNPHRVLAALAKRFKASPLMAFSVGFSRFVISSEPETAKEILSSSAFADRPVKESAYELLFHRAMGFAPYGEYWRNLRRISSTHLFSPRRIASFEGVRVGIGMKMVKKIKSLVTSDACGEVEVKKIVHFGSLNNVMTTVFGESYDFDEVNGKGCFLERLVSEGYELLGIFNWSDHFWFLRWFDFQGVRKRCRALVSEVNTFVGGIIEKHKMKKGNNLNGEENDFVDVLLGLQKDEKLSDSDMIAVLWEMIFRGTDTVAILVEWVLARMVLHQDIQDKLYREIASATSNNIRSLSDS…
>CYP89A2_CYP71_Arabidopsis-thaliana::MEIWLLILASLSGSLLLHLLLRRRNSSSPPLPPDPNFLPFLGTLQWLREGLGGLESYLRSVHHRLGPIVTLRITSRPAIFVADRSLTHEALVLNGAVYADRPPPAVISKIVDEHNISSGSYGATWRLLRRNITSEILHPSRVRSYSHARHWVLEILFERFRNHGGEEPIVLIHHLHYAMFALLVLMCFGDKLDEKQIKEVEFIQRLQLLSLTKFNIFNIWPKFTKLILRKRWQEFLQIRRQQRDVLLPLIRARRKIVEERKRSEQEDKKDYVQSYVDTLLDLELPEENRKLNEEDIMNLCSEFLTAGTDTTATALQWIMANLVKYPEIQERLHEEIKSVVGEEAKEVEEEDVEKMPYLKAVV…
>CYP89A9_CYP71_Arabidopsis-thaliana::MEITTIIFLIISSLTFSIFLKLIFFFSTHKLPPGPPRFPVIGNIIWLKKNNFSDFQGVLRDLASRHGPIITLHVGSKPSIWVTDRSLAHQALVQNGAVFSDRSLALPTTKVITSNQHDIHSSVYGSLWRTLRRNLTSEILQPSRVKAHAPSRKWSLEILVDLFETEQREKGHISDALDHLRHAMFYLLALMCFGEKLRKEEIREIEEAQYQMLISYTKFSVLNIFPSVTKFLLRRKWKEFLELRKSQESVILRYVNARSKETTGDVLCYVDTLLNLEIPTEEKEGGKKRKLSDSEIVSLCSEFLNAATDPTATSMQWIMAIMVKYPEIQRKVYEEMKTVFAGEEEEREEIREEDLGKLSYLK…
>CYP719A1_CYP71_Coptis-japonica::MEMNPLLVCATVAIVFATTTIIRILFSSSSLPQMKWPSGPRKLPIIGNLHQLGDDVLHVALAKLAKVHGSVMTIWIGSWRPVIVISDIEKAWEVLVNKSADYGARDMPEITKIASASWHTISTSDAGSFWQNVRKGLQSGAMGPLNVAAQNQYQERDMKRLIKAMSDEAANNNGIVKPLDHIKKNTVRLLTRLIFGQAFDDNKFIESMHYEIEDIIRISGYARLAEAFYYAKYLPSHKKAEREAFLVKCRVEELVRPLLSSKPPTNSYLYFLLSQNFEEEVIIFCIFELYLLGVDSTSSTTTWALAYLIREQGAQEKLYQDIRMTLGDVDLVKIEDVNKLKYLQGVVKETMRMKPIAPLAIPHKTA…
>CYP719A21_CYP71_Papaver-somniferum::MIMSNLWILTLISTILAVFAAVLIIFRRRISASTTEWPVGPKTLPIIGNLHILGGTALHVVLHKLAEVYGSVMTIWIGSWKPVIIVSDFDRAWEVLVNKSSDYSAREMPEITKIGTANWRTISSSDSGPFWATLRKGLQSVALSPQHLASQTAHQERDIIKLIKNLKDEAALNSGMVKPLDHLKKATVRLISRLIYGQDFDDDKYVEDMHDVIEFLIRISGYAQLAEVFYYAKYLPSHKRAVTGAEEAKRRVIALVRPFLQSNPATNTYLHFLKSQLYPEEVIIFAIFEAYLLGVDSTSSTTAWALAFLIREPSVQEKLYQELKNFTANNNRTMLKVEDVNKLPYLQAVVKETMRMKPIAPL…
>CYP719A37_CYP71_Piper-nigrum::MEQAQWVDPALFSAFVSIIFFFLGMFLGRISLGVGKGAAPRSPSSTEWPDGPPKLPIIGNLHQLNKGGELVHHKLAKLAQSYDRAMTIWVGSWGPMIVVSDADLAWEVLVTKSPDFAGRVLSKLSHLFNADYNTVVAYDAGPQWQSLRRGLQHGPLGPAHVSAQARFHEEDMKLLVSDMMRAAKKGGNNGVVEPLAYVRRATIRFLSRLCFGEAFNDEAFVEGMDEAVEETIRATGHARILDAFYFTRHLPIIRRSFMNTVAAKKKIESLVRPLLSRPAPPGSYLHFLLSTDAPESMIIFRIFEVYLLGVDSTASTTTWALAFLVSNQQAQEKLHNELAQYCASQNNQNIKAEDVGKLSYLLGVVKET…
>CYP719B1_CYP71_Papaver-somniferum::MAPINIEGNDFWMIACTVIIVFALVKFMFSKISFYQSANTTEWPAGPKTLPIIGNLHQLGGGVPLQVALANLAKVYGGAFTIWIGSWVPMIVISDIDNAREVLVNKSADYSARDVPDILKIITANGKNIADCDSGPFWHNLKKGLQSCINPSNVMSLSRLQEKDMQNLIKSMQERASQHNGIIKPLDHAKEASMRLLSRVIFGHDFSNEDLVIGVKDALDEMVRISGLASLADAFKIAKYLPSQRKNIRDMYATRDRVYNLIQPHIVPNLPANSFLYFLTSQDYSDEIIYSMVLEIFGLGVDSTAATAVWALSFLVGEQEIQEKLYREINNRTGGQRPVKVVDLKELPYLQAVMKETLRMKPI…
>CYP710A11_CYP710_Solanum-lycopersicum::MASIWGLLSPWIPYFISFIAFLLLLEQISYIKKKRFLPGPTLVFPFLGNVIPLVTNPTKFWDLQSALAKSTSHGFSVNYIIGKFILYIHSTDLSHKVFANVRPDAFHLIGHPFGKKLFGEHNLIYMFGQEHKDLRRRIAPNFTPKALGTYTDIQQRIIIKHFKSWLDEASKSPNTPIPLRLLCRDMNLDTSQTVFVGPYLDGESRKRFNVDYNYFNVGLRKLPVDLPGFAFRNARLAVGRLVDTLSVCVEQSLNKMKNEEEPTCLIDFWMQENLREINEAKINGLQKPFQYSNKELGGYLFDFLFAAQDASTSALLWAIVLLDSHPQVLEKVRSDVARFWSPESEEPLTAEMLTEMKYL…
>CYP714A1_CYP72_Arabidopsis-thaliana::MENFMVEMAKTISWIVVIGVLGLGIRVYGKVMAEQWRMRRKLTMQGVKGPPPSLFRGNVPEMQKIQSQIMSNSKHYSGDNIIAHDYTSSLFPYLDHWRKQYGRVYTYSTGVKQHLYMNHPELVKELNQANTLNLGKVSYVTKRLKSILGRGVITSNGPHWAHQRRIIAPEFFLDKVKGMVGLVVESAMPMLSKWEEMMKREGEMVCDIIVDEDLRAASADVISRACFGSSFSKGKEIFSKLRCLQKAITHNNILFSLNGFTDVVFGTKKHGNGKIDELERHIESLIWETVKERERECVGDHKKDLMQLILEGARSSCDGNLEDKTQSYKSFVVDNCKSIYFAGHETSAVAVSWCLMLLALN…
>CYP714B1_CYP72_Oryza-sativa::MVVVVAAAMAAASLCCGVAAYLYYVLWLAPERLRAHLRRQGIGGPTPSFPYGNLADMRSHAAAAAGGKATGEGRQEGDIVHDYRQAVFPFYENWRKQYGPVFTYSVGNMVFLHVSRPDIVRELSLCVSLDLGKSSYMKATHQPLFGEGILKSNGNAWAHQRKLIAPEFFPDKVKGMVDLMVDSAQVLVSSWEDRIDRSGGNALDLMIDDDIRAYSADVISRTCFGSSYVKGKQIFDMIRELQKTVSTKKQNLLAEMTGLSFLFPKASGRAAWRLNGRVRALILDLVGENGEEDGGNLLSAMLRSARGGGGGGGEVAAAAEDFVVDNCKNIYFAGYESTAVTAAWCLMLLALHPEWQDRVRDEVQAACCG…
>CYP714D1_CYP72_Oryza-sativa::MESFFVFFTAAALPVVVAAAVIAGLCITAAWLARPRRVAEVFRRQGIDGPPPSSFLAGNLPEMKARVAAAASAAAPTADGEETASAGGGGGGRDFEKDGFDDYCTRIFPYFHKWRKAYGETYLYWLRRRPALYVTDPELIGEIGRCVSLDMGKPKYLQKGQEPLFGGGVLKANGACWARQRKVIAPEFYMARVRAMVQLMVDAAQPLIASWESRIDAAGGAAAAEVVVDGDLRSFSFDVISRACFGSDYSRGREIFLRLRELSGLMSETSVIFSIPSLRHLPTGKNRRIWRLTGEIRSLIMELVRERRCAARAAREHGGKAAPPSPPERDFLGSIIENSGGQPRPDDFVVDNCKNIYFAGHETSAVTAT…
>CYP72A1v1_CYP72_Catharanthus-roseus::MEMDMYTIRKAIAATIFALVVAWAWRVLDWAWFTPKRIEKRLRQQGFRGNPYRFLVGDVKESGKMHQEALSKPMEFNNDIVPRLMPHINHTINTYGGNSFTWMGRIPRIHVMEPELIKEVLTHSSKYQKNFDVHNPLVKFLLTGVGSFEGAKWSKHRRIISPAFTLEKLKSMLPAFAICYHDMLTKWEKIAEKQGSHEIDIFPTFDVLTSDVISKVAFGSTYEEGGKIFRLLKELMDLTIDCMRDVYIPGWSYLPTKRNKRMKEINKEITDMLRFIINKRMKALKAGEPGEDDLLGVLLESNIQEIQKQGNKKDGGMSINDVIEECKLFYFAGQETTGVLLTWTTILLSKHPEWQERAREE…
>CYP72A5_CYP72_Zea-mays::MLREVSPWALASVVASVSLLWLVVWTLEWAWWTPWRLERALRVQGLKGTRYRLFTGDLRETARANREARKKPLPLGSHDIAPRVQPMHHSTIKEYGKLSFTWFGPTPRVMIPDPELVKEVLSNKFGHFGKPRSNRIGRLLANGLVNHDGEKWAKHRRILNPAFHHEKIKGMMPVFSTCCIEMITRWDNSMPSEGSSEIDVWPEFQNLTGDVISRTAFGSNYQEGRRIFELQGELAERLIQSVQTIFIPGYWFLPTKNNRRMRAIDVEIRKILREIIGKREKDTKNRETNNDDLLGLLLESNTRQSNGNASLGLTTEDVIEECKLFYFAGMETTSVLLTWTLIVLSMHPEWQERAREEVLSHFGRTTPDYDSLSR…
>CYP72A61_CYP72_Glycine-max::MRGLGLNLTPITTFAIITVIATVLIWWFWNALNWVWLRPKRIERRLKEQGIQGNSYRPLIGDIRDMVKMIKEAKSKPMDPHSNDIAPRVLPYVVHTIAKYGKSSFMWLGPTPRVFILDPDKFKEMATKVYDFQKPDTSPLFKLLASGFANYDGDKWAKHRKIVSPAFNVEKMKLLVPIFCQSCDDLISKWESLLSSSNGSCELDVWPFVQNVSSDVLARAGFGSSYQEGKKIFELQREMIQLTMTLFKFAFIPGYRFLPTHTNRRMKAIDKEIRESLMVIINRRLKAIKAGEPTNNDLLGILLESNYKESEKSSGGGMSLREVVEEVKLFYLAGQEANAELLVWTLLLLSRHPDWQEKAREEVFQVFGNE…
>CYP72A7_CYP72_Arabidopsis-thaliana::MSFSVVAALPVLVAVVVLWTWRIVKWVWIKPKMLESSLKRQGLTGTPYTPLVGDIKRNVDMMMEARSKPINVTDDITPRLLPLALKMLNSHGKTFFIWIGPLPTIVITNPEQIKEVFNKVNDFEKASTFPLIRLLAGGLASYKGDKWASHRRIINPAFHLEKIKNMIPAFYHCCSEVVCQWEKLFTDKESPLEVDVWPWLVNMTADVISHTAFGSSYKEGQRIFQLQGELAELIAQAFKKSYIPGSRFYPTKSNRRMKAIDREVDVILRGIVSKREKAREAGEPANDDLLGILLESNSEESQGNGMSVEDVMKECKLFYFAGQETTSVLLVWTMVLLSHHQDWQARAREEVMQVLGENNKPD…
>CYP72C1_CYP72_Arabidopsis-thaliana::MLEIITVRKVFLIGFLILILNWVWRAVNWVWLRPKRLEKYLKKQGFSGNSYRILMGDMRESNQMDQVAHSLPLPLDADFLPRMMPFLHHTVLKHGKKCFTWYGPYPNVIVMDPETLREIMSKHELFPKPKIGSHNHVFLSGLLNHEGPKWSKHRSILNPAFRIDNLKSILPAFNSSCKEMLEEWERLASAKGTMELDSWTHCHDLTRNMLARASFGDSYKDGIKIFEIQQEQIDLGLLAIRAVYIPGSKFLPTKFNRRLRETERDMRAMFKAMIETKEEEIKRGRGTDKNQRLLFSMLASNTKTIKEQGPDSGLSLDDLIDDCKAFYLAGQNVTSSLFVWTLVALSQHQDWQNKARDEISQA…
>CYP734A2_CYP72_Oryza-sativa::MEEDGGGGAGWGWATWRVAAVAAAAAVWVTMHVAARMADALWWRPRRLEAHSRGAGVRGPPVPVLLGSVREMVALMAEASSKPMSPPTSHNALPRVLAFYHYWRKIYGHRFLIWFGPTPRLTVAEPELIREIFLTRADAFDRYEAHPVVRQLEGDGLVSLHGDKWALHRRVLTDAFYPDNLNRLIPHVGKSVAALAAKWGAMAEAGGSGEVEVDVAEWFQAVTEEAITRATFGRSYDDGRVVFAMQGQLMAFASEAFRKVLVPGYRFLPTKKNRLSWRLDREIRRSLMRLIGRRSDEAEQGEKADDGSFRDLLGLMINAGAAAATRGNAGGEKNSPAAAIPVEDMLEECKTFFFAGKQTTTNLLTWATV…
>CYP74A88_CYP74_Ranunculus-japonicus::MATSTSLVIPPLQFHRGSKRRGSISASISETSTNTPSIPSITITPTTKPPSFPIQKIPEKSNFPFITPVKDRLDYFYFQGREDFFKSRIQTHRSTVFRANMPPGPFISQDPNVIVLLDAKSFPVLFDTSKVEKKDVFTGTYTPSLELTGGYRTLSYLDPSEPNHAKLKSLLFFQLKSAAMKVIPEFRSTFATFFDEMETELGVNGKAKFNDPCGTTCFNFLARSLYNTNPADTKFDKEAPGIIKKWILFQLSPVLTLGLPWLIEDLLIHQARLPPALIKSSYAKLYDFFYQSSGPILDEAEKIGISRDEACHNLIFSTCFNAYGGMKILFPNMVKQIGRAGAKLHRKLAEEIRSVVRSNGG…
>OsCYP74A1_CYP74_Oryza-sativa::MATAAACISFASPSPARVVIRRQTRASASASATDRQEVVSPKRRLPLRKVPGDYGPPVVGAIRDRYEYFYGPGGRDGFFAARVRAHRSTVVRLNMPPGPFVARDPRVVALLDAASFPVLFDTSLVDKTDLFTGTFMPSTDLTGGYRVLSYLDPSEPNHAPLKTLLFYLLSHRRQQVIPKFREVYGDLFGLMENDLARVGKADFGVHNDAAAFGFLCQGLLGRDPAKSALGRDGPKLITKWVLFQLSPLLSLGLPTLVEDTLLHSLRLPPALVKKDYDRLADFFRDAAKAVVDEGERLGIAREEAVHNILFALCFNSFGGMKILFPTLVKWLGRAGARVHGRLATEVRGAVRDNGGEVTMKALAEMPLV…
>AtCYP74A1_CYP74_Arabidopsis-thaliana::MASISTPFPISLHPKTVRSKPLKFRVLTRPIKASGSETPDLTVATRTGSKDLPIRNIPGNYGLPIVGPIKDRWDYFYDQGAEEFFKSRIRKYNSTVYRVNMPPGAFIAENPQVVALLDGKSFPVLFDVDKVEKKDLFTGTYMPSTELTGGYRILSYLDPSEPKHEKLKNLLFFLLKSSRNRIFPEFQATYSELFDSLEKELSLKGKADFGGSSDGTAFNFLARAFYGTNPADTKLKADAPGLITKWVLFNLHPLLSIGLPRVIEEPLIHTFSLPPALVKSDYQRLYEFFLESAGEILVEADKLGISREEATHNLLFATCFNTWGGMKILFPNMVKRIGRAGHQVHNRLAEEIRSVIKSNG…
>SlCYP74A1_CYP74_Solanum-lycopersicum::MASTSLSLPSLKLQFPSHTSSSSRKNSSSYRVSIRPIQASVSEIPPYISSPSQSPSSSSSPPVKQAKLPAQKVPGDYGLPLVGPWKDRLDYFYNQGKNEFFKSRIQKHQSTVFRTNMPPGPFISFNPNVVVLLDGKSFPVLFDVSKVEKKDLFTGTFMPSTDLTGGYRVLSYLDPSEPNHAKLKKLMFYLLSSRRNEVIPEFHNSYSELFETLENELSTKGKAGLNAANDQAAFNFLARSLYGINPQDTELGTDGPKLIGKWVLFQLHPLLILGLPKVLEDLVMHTFRLPPALVKKDYQRLYNFFYENSTSVLDEAEKIGISREEACHNLLFATCFNSFGGIKIFFPNMLKWIGRAGAKL…
>CYP74L1_CYP74_Selaginella-moellendorffii::MEVPGSYGVPWLSAIKDKLDFHYIQGEVEFFKSRVKKYKSTVLKVNFIPTPPGFPNPAGIALLDQRSFPVLFDNSKVEKRDVFVGSYKPSDAFTGGVRTLAYLDTEEEKHARLKEFVFQILKSTGPRFLSEFEAEMASALAGVEAEMESGTKNSIAVSSKLLDLAFNFMVKAVTGGADPSSQFGSYGPLLMQLWIGVQFAPISPRTQLPAVIEELLLRSFPLPPLIVRWPYDRIAGFLSDNATALIDMGEKQFGLDREEALHNLVFVVGVNGFLGFSRMLPSLLFYVASQSEAFQQRLGGEIRGAMGDDGSARKFMAAVERMPLLKSTVLEVMRIAPPVLYQYGRARREFVVESGD…
>CYP707A1_CYP85_Arabidopsis-thaliana::MDISALFLTLFAGSLFLYFLRCLISQRRFGSSKLPLPPGTMGWPYVGETFQLYSQDPNVFFQSKQKRYGSVFKTHVLGCPCVMISSPEAAKFVLVTKSHLFKPTFPASKERMLGKQAIFFHQGDYHAKLRKLVLRAFMPESIRNMVPDIESIAQDSLRSWEGTMINTYQEMKTYTFNVALLSIFGKDEVLYREDLKRCYYILEKGYNSMPVNLPGTLFHKSMKARKELSQILARILSERRQNGSSHNDLLGSFMGDKEELTDEQIADNIIGVIFAARDTTASVMSWILKYLAENPNVLEAVTEEQMAIRKDKEEGESLTWGDTKKMPLTSRVIQETLRVASILSFTFREAVEDVEYEGYLI…
>CYP708A1_CYP85_Arabidopsis-thaliana::MNNLISLDIMKEMWGVALSFVIALVVVKISLWLYRWANPNCSGKLPPGSMGFPVIGETVEFFKPYSFNEIHPFVKKRMFKHGGSLFRTNILGSKTIVSTDPEVNFEILKQENRCFIMSYPEALVRIFGKDNLFFKQGKDFHRYMRHIALQLLGPECLKQRFIQQIDIATSEHLKSVSFQGVVDVKDTSGRLILEQMILMIISNIKPETKSKLIESFRDFSFDLVRSPFDPSFWNALYNGLMVRSARSNVMKMLKRMFKERREEATSDDSKYGDFMETMIYEVEKEGDTINEERSVELILSLLIASYETTSTMTALTVKFIAENPKVLMELKREHETILQNRADKESGVTWKEYRSMMNFTH…
>CYP716A1_CYP85_Arabidopsis-thaliana::MYLTIIFLFISSIIFPLLFFLGKHLSNFRYPNLPPGKIGFPLIGETLSFLSAGRQGHPEKFVTDRVRHFSSGIFKTHLFGSPFAVVTGASGNKFLFTNENKLVISWWPDSVNKIFPSSTQTSSKEEAIKTRMLLMPSMKPEALRRYVGVMDEIAQKHFETEWANQDQLIVFPLTKKFTFSIACRLFLSMDDLERVRKLEEPFTTVMTGVFSIPIDLPGTRFNRAIKASRLLSKEVSTIIRQRKEELKAGKVSVEQDILSHMLMNIGETKDEDLADKIIALLIGGHDTTSIVCTFVVNYLAEFPHIYQRVLEEQKEILNNKDVNEKLTWEDIEKMRYSWNVACEVMRIVPPLAGTFREAIDH…
>CYP716B1_CYP85_Picea-sitchensis::MVWKEAVSVLQKAQELKEPPLMFTVFLASFIGLAFFFYLISNHRTKAWRGIPPGTFGWPLIGETLEFLGCQRKGNPRDFFDSRTQKYGNVFTTSLVGHPTVVFCSPEGNRFLFSNENKLVVNSWPSSVGNLFRSSLITTVGDDAKRLRRILMTFLRPEALREFVGRVDSMTKRHLAEHWIGKDEVMALPLLKRYTFSLACDLFASINTKDDLDRLWLHFMVFVKGVMQIPIDLPGTRYNKTKHAANAIRQQLGSIINERKIALEAGNASPEQDLLSFLLSNVDEQGESLTDNEIQDNILLLLYAGHDTSSSTLTVLLKFLAENPHCYEEVLREQLNIAGSKEEGQLLEWEDLQRMKYSWRVAQEA…
>CYP720B1_CYP85_Pinus-taeda::MADQISLLLVVFTAAVALLHLIYRWWNAQRGQKRTSNEKNQELHLPPGSTGWPLIGETYSYYRSMTSNRPRQFIDDREKRYDSDVFVSHLFGSQAVISSDPQFNKYVLQNEGRFFQAHYPKALKALIGDYGLLSVHGDLQRKLHGIAVNLLRFERLKFDFMEEIQNLVHSTLDRWVDKKEIALQNECHQMVLNLMAKQLLDLSPSKETNEICELFVDYTNAVIAIPIKIPGSTYAKGLKARELLIRKISNMIKERRDHPHIVHKDLLTKLLEEDSISDEIICDFILFLLFAGHETSSRAMTFAIKFLTTCPKALTQMKEEHDAILKAKGGHKKLEWDDYKSMKFTQCVINETLRLGNFGPGVFRETKEDT…
>CYP725A1_CYP85_Taxus-cuspidata::MDSFIFLRSIGTKFGQLESSPAILSLTLAPILAIILLLLFRYNHRSSVKLPPGKLGFPLIGETIQLLRTLRSETPQKFFDDRLKKFGPVYMTSLIGHPTVVLCGPAGNKLVLSNEDKLVEMEGPKSFMKLIGEDSIVAKRGEDHRILRTALARFLGAQALQNYLGRMSSEIGHHFNEKWKGKDEVKVLPLVRGLIFSIASTLFFDVNDGHQQKQLHHLLETILVGSLSVPLDFPGTRYRKGLQARLKLDEILSSLIKRRRRDLRSGIASDDQDLLSVLLTFRDEKGNSLTDQGILDNFSAMFHASYDTTVAPMALIFKLLYSNPEYHEKVFQEQLEIIGNKKEGEEISWKDLKSMKYTWQAVQESL…
>CYP85A1_CYP85_Arabidopsis-thaliana::MGAMMVMMGLLLIIVSLCSALLRWNQMRYTKNGLPPGTMGWPIFGETTEFLKQGPNFMRNQRLRYGSFFKSHLLGCPTLISMDSEVNRYILKNESKGLVPGYPQSMLDILGTCNMAAVHGSSHRLMRGSLLSLISSTMMRDHILPKVDHFMRSYLDQWNELEVIDIQDKTKHMAFLSSLTQIAGNLRKPFVEEFKTAFFKLVVGTLSVPIDLPGTNYRCGIQARNNIDRLLRELMQERRDSGETFTDMLGYLMKKEGNRYPLTDEEIRDQVVTILYSGYETVSTTSMMALKYLHDHPKALQELRAEHLAFRERKRQDEPLGLEDVKSMKFTRAVIYETSRLATIVNGVLRKTTRDLEINGYL…
>CYP87D1_CYP85_Populus-trichocarpus::MWAIGLVVVALVVIYYTHMIFKWRSPKIEGVLPPGSMGWPLIGETLQFISPGKSLDLHPFVKKRMQKYGPIFKTSLVGRPIIVSTDYEMNKYILQHEGTLVELWYLDSFAKFFNLEGETRVNAIGAVHKYLRSITVNHFGVESLKESLLPKIEDMLHTTLAKWASQGPVDVKQVISVMVFNFTANKIFGYDAENSKETLSKNYTKILNSFISLPLNIPGTSFHKCMQEREKMLKLLKDTLMERLNGPSKRRGDFLDQAIDDMKTKKFLTVDFIPQLMFGILFASFESMSTTLTLTFKFLTENPRVVEELRAEHEAIVKKRENPNSRLTWEEYRSMTFTQMVVNETLRISNIPPGLFRKALKD…
>CYP88A3_CYP85_Arabidopsis-thaliana::MAETTSWIPVWFPLMVLGCFGLNWLVRKVNVWLYESSLGENRHYLPPGDLGWPFIGNMLSFLRAFKTSDPDSFTRTLIKRYGPKGIYKAHMFGNPSIIVTTSDTCRRVLTDDDAFKPGWPTSTMELIGRKSFVGISFEEHKRLRRLTAAPVNGHEALSTYIPYIEENVITVLDKWTKMGEFEFLTHLRKLTFRIIMYIFLSSESENVMDALEREYTALNYGVRAMAVNIPGFAYHRALKARKTLVAAFQSIVTERRNQRKQNILSNKKDMLDNLLNVKDEDGKTLDDEEIIDVLLMYLNAGHESSGHTIMWATVFLQEHPEVLQRAKAEQEMILKSRPEGQKGLSLKETRKMEFLSQVVDET…
>CYP88D3_CYP85_Medicago-truncatula::MEMQWVYICTAALFACYVFVNKFLRRFNGWYYHLKLRNKEYPLPPGDMGWPLIGNLLSFNKNFSSGQPDSFTTNLILKYGRDGIYKTHVYGNPSIIICDPEMCKRVLLDDVNFKIGYPKSIQELTKCRPMIDVSNANHKHFRRLITAPMVGHKVLDMYLERLEDIAINSLEELSSMKHPIELLKEMKKVSFKSIIHVFMGTSNQNIVKNIGSSFTDLSKGMYSIPINAPGFTFHKALKARKKIAKSLQPVVDERRLIIKNGQHVGEKKDLMDILLEIKDENGRKLEDQDISDLLIGLLFAGHESTATGIMWSVAHLTQHPHILQKAKEEQEEILKIRPASQKRLSLNEVKQMIYLSYVIDEML…
>CYP90A1_CYP85_Arabidopsis-thaliana::MAFTAFLLLLSSIAAGFLLLLRRTRYRRMGLPPGSLGLPLIGETFQLIGAYKTENPEPFIDERVARYGSVFMTHLFGEPTIFSADPETNRFVLQNEGKLFECSYPASICNLLGKHSLLLMKGSLHKRMHSLTMSFANSSIIKDHLMLDIDRLVRFNLDSWSSRVLLMEEAKKITFELTVKQLMSFDPGEWSESLRKEYLLVIEGFFSLPLPLFSTTYRKAIQARRKVAEALTVVVMKRREEEEEGAERKKDMLAALLAADDGFSDEEIVDFLVALLVAGYETTSTIMTLAVKFLTETPLALAQLKEEHEKIRAMKSDSYSLEWSDYKSMPFTQCVVNETLRVANIIGGVFRRAMTDVEIKGY…
>CYP90B1_CYP85_Arabidopsis-thaliana::MFETEHHTLLPLLLLPSLLSLLLFLILLKRRNRKTRFNLPPGKSGWPFLGETIGYLKPYTATTLGDFMQQHVSKYGKIYRSNLFGEPTIVSADAGLNRFILQNEGRLFECSYPRSIGGILGKWSMLVLVGDMHRDMRSISLNFLSHARLRTILLKDVERHTLFVLDSWQQNSIFSAQDEAKKFTFNLMAKHIMSMDPGEEETEQLKKEYVTFMKGVVSAPLNLPGTAYHKALQSRATILKFIERKMEERKLDIKEEDQEEEEVKTEDEAEMSKSDHVRKQRTDDDLLGWVLKHSNLSTEQILDLILSLLFAGHETSSVAIALAIFFLQACPKAVEELREEHLEIARAKKELGESELNWDDYK…
>CYP90C1_CYP85_Arabidopsis-thaliana::MQPPASAGLFRSPENLPWPYNYMDYLVAGFLVLTAGILLRPWLWFRLRNSKTKDGDEEEDNEEKKKGMIPNGSLGWPVIGETLNFIACGYSSRPVTFMDKRKSLYGKVFKTNIIGTPIIISTDAEVNKVVLQNHGNTFVPAYPKSITELLGENSILSINGPHQKRLHTLIGAFLRSPHLKDRITRDIEASVVLTLASWAQLPLVHVQDEIKKMTFEILVKVLMSTSPGEDMNILKLEFEEFIKGLICIPIKFPGTRLYKSLKAKERLIKMVKKVVEERQVAMTTTSPANDVVDVLLRDGGDSEKQSQPSDFVSGKIVEMMIPGEETMPTAMTLAVKFLSDNPVALAKLVEENMEMKRRKLEL…
>CYP90D1_CYP85_Arabidopsis-thaliana::MDTSSSLLFFSFFFFIIIVIFNKINGLRSSPASKKKLNDHHVTSQSHGPKFPHGSLGWPVIGETIEFVSSAYSDRPESFMDKRRLMYGRVFKSHIFGTATIVSTDAEVNRAVLQSDSTAFVPFYPKTVRELMGKSSILLINGSLHRRFHGLVGSFLKSPLLKAQIVRDMHKFLSESMDLWSEDQPVLLQDVSKTVAFKVLAKALISVEKGEDLEELKREFENFISGLMSLPINFPGTQLHRSLQAKKNMVKQVERIIEGKIRKTKNKEEDDVIAKDVVDVLLKDSSEHLTHNLIANNMIDMMIPGHDSVPVLITLAVKFLSDSPAALNLLTVEENMKLKSLKELTGEPLYWNDYLSLPFTQK…
>CYP716B_CYP85_Ginkgo-biloba::MVWSGETWDAAAFAVTLFLGFLLVISAFRYQYGRGRGRNAPPGTFGLPLIGETLEFLGCQRSGKPAEFFDTRINKYGEIFKTSIVGHPTAMFCSPAGNRLLFSNENKLVVSSWPSSVGKLFGKSILTATGDEAKRLRRMLMMFLRPEALQTFVGRVDLIARRHLADEWIGKEEVRVFPLMEHYTFSLACNLFASVDDEGEIAKLSHHFMVLLKGVLQIPIDLPGTRYNKAKHAASAIRRELQSIIDHRRIALAHGNASLEQDLMSYLLSNVDEEGKSLTDEEIKDNILQLFFASHDTSSATLTLLLKYLAEHPDCYERILKEQLEIAGSKAGGQLLEWEELQKMKYSWRAAQETLRMTPPVQGSFREAI…
>CYP87D18_CYP85_Siraitia-grosvenorii::MWTVVLGLATLFVAYYIHWINKWRDSKFNGVLPPGTMGLPLIGETIQLSRPSDSLDVHPFIQKKVERYGPIFKTCLAGRPVVVSADAEFNNYIMLQEGRAVEMWYLDTLSKFFGLDTEWLKALGLIHKYIRSITLNHFGAEALRERFLPFIEASSMEALHSWSTQPSVEVKNASALMVFRTSVNKMFGEDAKKLSGNIPGKFTKLLGGFLSLPLNFPGTTYHKCLKDMKEIQKKLREVVDDRLANVGPDVEDFLGQALKDKESEKFISEEFIIQLLFSISFASFESISTTLTLILKLLDEHPEVVKELEAEHEAIRKARADPDGPITWEEYKSMTFTLQVINETLRLGSVTPALLRKTVKD…
>CYP724B1_CYP85_Oryza-sativa::MVGGELVLAALVILLALLLTLVLSHFLPLLLNPKAPKGSFGWPLLGETLRFLSPHASNTLGSFLEDHCSRYGRVFKSHLFCTPTIVSCDQELNHFILQNEERLFQCSYPRPIHGILGKSSMLVVLGEDHKRLRNLALALVTSTKLKPSYLGDIEKIALHIVGSWHGKSKDKGMVNVIAFCEEARKFAFSVIVKQVLGLSPEEPVTAMILEDFLAFMKGLISFPLYIPGTPYAKAARARISSTVKGIIEERRNAGSSNKGDFLDVLLSSNELSDEEKVSFVLDSLLGGYETTSLLISMVVYFLGQSAQDLELVKREHEGIRSKKEKDEFLSSEDYKKMEYTQHVINEALRCGNIVKFVHRKALKDVRYKE…
>CYP704B1_CYP86_Arabidopsis-thaliana::MSLCLVIACMVTSWIFLHRWGQRNKSGPKTWPLVGAAIEQLTNFDRMHDWLVEYLYNSRTVVVPMPFTTYTYIADPINVEYVLKTNFSNYPKGETYHSYMEVLLGDGIFNSDGELWRKQRKTASFEFASKNLRDFSTVVFKEYSLKLFTILSQASFKEQQVDMQELLMRMTLDSICKVGFGVEIGTLAPELPENHFAKAFDTANIIVTLRFIDPLWKMKKFLNIGSEALLGKSIKVVNDFTYSVIRRRKAELLEAQISPTNNNNNNNNKVKHDILSRFIEISDDPDSKETEKSLRDIVLNFVIAGRDTTATTLTWAIYMIMMNENVAEKLYSELQELEKESAEATNTSLHQYDTEDFNSFN…
>CYP86A1_CYP86_Arabidopsis-thaliana::MEALNSILTGYAVAALSVYALWFYFLSRRLTGPKVLPFVGSLPYLIANRSRIHDWIADNLRATGGTYQTCTMVIPFVAKAQGFYTVTCHPKNVEHILKTRFDNYPKGPMWRAAFHDLLGQGIFNSDGDTWLMQRKTAALEFTTRTLRQAMARWVNGTIKNRLWLILDRAVQNNKPVDLQDLFLRLTFDNICGLTFGKDPETLSLDLPDNPFSVAFDTATEATLKRLLYTGFLWRIQKAMGIGSEDKLKKSLEVVETYMNDAIDARKNSPSDDLLSRFLKKRDVNGNVLPTDVLQRIALNFVLAGRDTSSVALSWFFWLVMNNREVETKIVNELSMVLKETRGNDQEKWTEEPLEFDEADRLV…
>CYP86B1_CYP86_Arabidopsis-thaliana::MNFNSSYNLTFNDVFFSSSSSSDPLVSRRLFLLRDVQILELLIAIFVFVAIHALRQKKYQGLPVWPFLGMLPSLAFGLRGNIYEWLSDVLCLQNGTFQFRGPWFSSLNSTITCDPRNVEHLLKNRFSVFPKGSYFRDNLRDLLGDGIFNADDETWQRQRKTASIEFHSAKFRQLTTQSLFELVHKRLLPVLETSVKSSSPIDLQDVLLRLTFDNVCMIAFGVDPGCLGPDQPVIPFAKAFEDATEAAVVRFVMPTCVWKFMRYLDIGTEKKLKESIKGVDDFADEVIRTRKKELSLEGETTKRSDLLTVFMGLRDEKGESFSDKFLRDICVNFILAGRDTSSVALSWFFWLLEKNPEVEEKI…
>CYP86C1_CYP86_Arabidopsis-thaliana::MNVLISAVVWVYTHLRLSDVALALVGLFLLSYLREKLVSKGGPVMWPVLGIIPMLALNKHDLFTWCTRCVVRSGGTFHYRGIWFGGAYGIMTADPANVEHILKTNFKNYPKGAFYRERFRDLLEDGIFNADDELWKEERRVAKTEMHSSRFLEHTFTTMRDLVDQKLVPLMENLSTSKRVFDLQDLLLRFTFDNICISAFGVYPGSLETGLPEIPFAKAFEDATEYTLARFLIPPFVWKPMRFLGIGYERKLNNAVRIVHAFANKTVRERRNKMRKLGNLNDYADLLSRLMQREYEKEEDTTRGNYFSDKYFREFCTSFIIAGRDTTSVALVWFFWLVQKHPEVEKRILREIREIKRKLTTQ…
>CYP97A3_CYP97_Arabidopsis-thaliana::MAMAFPLSYTPTITVKPVTYSRRSNFVVFSSSSNGRDPLEENSVPNGVKSLEKLQEEKRRAELSARIASGAFTVRKSSFPSTVKNGLSKIGIPSNVLDFMFDWTGSDQDYPKVPEAKGSIQAVRNEAFFIPLYELFLTYGGIFRLTFGPKSFLIVSDPSIAKHILKDNAKAYSKGILAEILDFVMGKGLIPADGEIWRRRRRAIVPALHQKYVAAMISLFGEASDRLCQKLDAAALKGEEVEMESLFSRLTLDIIGKAVFNYDFDSLTNDTGVIEAVYTVLREAEDRSVSPIPVWDIPIWKDISPRQRKVATSLKLINDTLDDLIATCKRMVEEEELQFHEEYMNERDPSILHFLLASGDDV…
>CYP97B3_CYP97_Arabidopsis-thaliana::MAFPAAATYPTHFQGGALHLGRTDHCLFGFYPQTISSVNSRRASVSIKCQSTEPKTNGNILDNASNLLTNFLSGGSLGSMPTAEGSVSDLFGKPLFLSLYDWFLEHGGIYKLAFGPKAFVVISDPIIARHVLRENAFSYDKGVLAEILEPIMGKGLIPADLDTWKLRRRAITPAFHKLYLEAMVKVFSDCSEKMILKSEKLIREKETSSGEDTIELDLEAEFSSLALDIIGLSVFNYDFGSVTKESPVIKAVYGTLFEAEHRSTFYFPYWNFPPARWIVPRQRKFQSDLKIINDCLDGLIQNAKETRQETDVEKLQERDYTNLKDASLLRFLVDMRGVDIDDRQLRDDLMTMLIAGHETTAA…
>CYP97C1_CYP97_Arabidopsis-thaliana::MESSLFSPSSSSYSSLFTAKPTRLLSPKPKFTFSIRSSIEKPKPKLETNSSKSQSWVSPDWLTTLTRTLSSGKNDESGIPIANAKLDDVADLLGGALFLPLYKWMNEYGPIYRLAAGPRNFVIVSDPAIAKHVLRNYPKYAKGLVAEVSEFLFGSGFAIAEGPLWTARRRAVVPSLHRRYLSVIVERVFCKCAERLVENVAALCKRRNSCKYERNFSSQMTLDVIGLSLFNYNFDSLTTDSPVIEAVYTALKEAELRSTDLLPYWKIDALCKIVPRQVKAEKAVTLIRETVEDLIAKCKEIVEREGERINDEEYVNDADPSILRFLLASREEVSSVQLRDDLLSMLVAGHETTGSVLTWTLY…
>CYP710A1_CYP710_Arabidopsis-thaliana::MVFSVSIFASLAPYLISAFLLFLLVEQLSYLFKKRNIPGPFFVPPIIGNAVALVRDPTSFWDKQSSTANISGLSANYLIGKFIVYIRDTELSHQIFSNVRPDAFHLIGHPFGKKLFGDHNLIYMFGEDHKSVRRQLAPNFTPKALSTYSALQQLVILRHLRQWEGSTSGGSRPVSLRQLVRELNLETSQTVFVGPYLDKEAKNRFRTDYNLFNLGSMALPIDLPGFAFGEARRAVKRLGETLGICAGKSKARMAAGEEPACLIDFWMQAIVAENPQPPHSGDEEIGGLLFDFLFAAQDASTSSLLWAVTLLDSEPEVLNRVREEVAKIWSPESNALITVDQLAEMKYTRSVAREVIRYRP…
>CYP711A1_CYP711_Arabidopsis-thaliana::MKTQHQWWEVLDPFLTQHEALIAFLTFAAVVIVIYLYRPSWSVCNVPGPTAMPLVGHLPLMAKYGPDVFSVLAKQYGPIFRFQMGRQPLIIIAEAELCREVGIKKFKDLPNRSIPSPISASPLHKKGLFFTRDKRWSKMRNTILSLYQPSHLTSLIPTMHSFITSATHNLDSKPRDIVFSNLFLKLTTDIIGQAAFGVDFGLSGKKPIKDVEVTDFINQHVYSTTQLKMDLSGSLSIILGLLIPILQEPFRQVLKRIPGTMDWRVEKTNARLSGQLNEIVSKRAKEAETDSKDFLSLILKARESDPFAKNIFTSDYISAVTYEHLLAGSATTAFTLSSVLYLVSGHLDVEKRLLQEIDGF…
>CYP711A21_CYP711_Solanum-lycopersicum::MFLSSAIQESPIASTIFTILAGVLVYLYRPYWRVRKVPGPPAFPLVGHLPLMAKYGPDVFSVLAKQYGPIYRFHMGRQPLVIVADAELCREVGIKKFKDIPNRSIPSPIAASPLHQKGLFFTRDSRWSTMRNTILSVYQPSYLAKLVPIMQSYIESATKNLDSEGDLTFSDLSLKLATDVIGQASFGVDFGLSKPISDKMSHHQDDSEVQEFIKQHIYSTTQLKMDLSGSVSIILGLLVPILQEPFRQVLKRIPGTMDWKVERTNKNLSSRLDEIVAKRIEEKDRSSKDFLSLIMQARESEKLAKNVFTSDYISAVTYEHLLAGSATTSFTLSSIIYLVACHPEVEQKLLAEIDAFGPD…
>CYP711A6_CYP711_Oryza-sativa::MEALVAAAAAAARDQPWLLLPWSWLAGVVVVVVYFYAPWWGVRRVPGPAALPVVGHLPLLAAHGPDVFAVLAKKYGPIFRFHLGRQPLVIVAEAELCKEVGIRQFKSIANRSLPAPIAGSPLHQKGLFFTRDARWSAMRNTIISLYQPSHLAGLIPTMHSCVARAADAIAAAEQRDVDFSDLSLKLATDVIGQAAFGVDFGLTAAAAAAPRSDDADADGGEAAEFIREHVHSTTSLKMDLSGSLSIVLGLVAPALQGPARRLLSRVPATADWRTARANERLRARVGAVVARRERAGGEARRARRDFLSAVLNARDGGSDRMRALLTPDYVGALTYEHLLAGSATTAFTLSSAVYLVAGHPGVEAKLLD…
>CYP711A17_CYP711_Selaginella-moellendorffii::MALIIAVFFVIVVTILIYLQWPAWKLSKIPAAPYISGLGHLPLMAKYQAGVFIKLAKQLGPIYRFQLGRQPIVFVASADLCQEIAIRKFKVFPNRVILPYMKESWIHLHGLFMTKAPDWARMRNILLPTFHTEKLSAYVPLMERVMGQVVEILDKHANAGEDVNMTQLLQRMALDVIGESAFGTGFKLVKPSWADGRSEDKDMVNAVLNSLDTLTMSEKAPVSTFAGLFFPFLQHPIREIMKRIPGTGDWNQYTGNLLLEAQMRALLERREAEMRDGVVRSDALSLLLDARAKSQEMRELLTDERVLALAYELMMAGSESTGTNLCYTLYFIAAHPEVASKMVKEIDELAPLG…

## Sheet: This Study (tested)
Name	Species	Nucleotide Sequence	Amino Acid Sequence
DgrTPS1	Delphinium grandiflorum	ATGGCCTCTCTCTCCCTCCACTCTGCTTCTTCCCACCTCTCAGCATCACCTGCAGAGGTATCACCTCCACTGTTTTCATCAGGATTTGCTCATTCACTTCCTGTTAAGAATAAACGCGATGATGGTCACAACTCAAGATGCTCTGCAACATCGAAACATGATGGTCAAGTATATAAAGAGGTTACGAAGCAGGATACGATAAGAAAATGGCAAGAAATTACAAACCAAGATAGCAAGAACGGCGCGGTTAAGGTTGATGATATCAACAAGCTAGCAGAGTGGATTGGAGACATAAAAAATATGCTGCGTTCTATGGACGATGGGGAGATAAGCGTCTCGGCCTATGACACGGCTTGGGTTGCTCTGGTCGAAAACATTCATGGCTTTTATGGCCCTCAG…	MASLSLHSASSHLSASPAEVSPPLFSSGFAHSLPVKNKRDDGHNSRCSATSKHDGQVYKEVTKQDTIRKWQEITNQDSKNGAVKVDDINKLAEWIGDIKNMLRSMDDGEISVSAYDTAWVALVENIHGFYGPQFPSSVEWIVNNQLGDGSWGDEPIFSAHDRILNTLGCVVALKTWSIHPEKCEKGLSYIRQNISRLDDESTEHMPIGFEIAFPSLIEMARKLNLDIPYDSAAVLAIYAQKDIKLMKIPMEKAHKWPTTLLHSLEGMDGLDWDKLMKLQSSNGSFLFSPASTAFALMNTKDEKCLEYLKKPVEKFNGGVPNVYPVDLFEHIWVVDRLERLGVSRYFEAEIKDCIDYVAKYWTKSGIAWARNSTVCDIDDTAMGFRLLRLHGYNVSPDVF…
AplTPS1	Aconitum plicatum	ATGCCACCTTCACTATCAGGCTTTCGTTCACTTCGGGTTAAGGATAACCGCGACGGTCTACTCTACTCAAGATGCTCTGCAACATCTAAACATGATGCTCAAGCATATAAAGAAGTTACGAAGCAGGATGCGATAACCAAATGGCAAGAATTTACAAAACAAAATAGCGAAAACGGAGAGGTTCACGATATCAACAAGCTAGCAGAGTGGATTGAAGACATAAAAGCCATGTTGAGTTCTATGGAAGACGGAGAAATAAGCATCTCTGCCTATGACACGGCTTGGGTTGCTCTAGTCGAAAACATTTGCGGCTTTGGTGGCCCTCAATTTCCTACAAGTGTTGAATGGATTGTTAATAATCAACTGGATGACGGTTCTTGGGGCGATGAGCCTATTTTC…	MPPSLSGFRSLRVKDNRDGLLYSRCSATSKHDAQAYKEVTKQDAITKWQEFTKQNSENGEVHDINKLAEWIEDIKAMLSSMEDGEISISAYDTAWVALVENICGFGGPQFPTSVEWIVNNQLDDGSWGDEPIFSAHDRILNTLGCVIALKTWKIHPEKYEKGLCYIRQNMNRLEDESIEHMPIGFEMVFPSLIEMALKLGLDIPYDSAAVLAIYAQKDIKLTKIPMEAAHKVPTTVLHSLEGMEGLDWEKLIKLQNSDGSFLFSPASTAFALMNTKDEKCFQYLNKQVEKFNGGVPNVYPVDLFERLWTVDRLQRLGVSRYFESEIKDCIDYVAKYWTKSGIAWARNSNVYDIDDTAMGFRLLRLHGYNVSPDVFRIFQKGEEFVCFVGQSNQAITGIY…
DgrTPS2a	Delphinium grandiflorum	ATGTATCTCTCCCATCCAACCAAGTCGCCTCTCGTCTTTCCGAACCCAACAACATCATCGCCGAGGGGATCCTCCTCCACATCCATCTCAGCTGTTTCTGTGGATCATGGTGTTAAGAGGTTGGAAAAATCTGAAAATTCTCTTAAGATTTCCGAGGCGACCAAGGAGAAAATAAGCAAAATCTTCACCAAGGTTGAGCTTTCGAAATCTTCATACGACACCGCTTGGGTTGCAATGGTCCCTTCTCTTGACTCCTCTGCATCGCCCTACTTTCCCGAATGTCTCAACTGGATCTTGGAGAATCAACACACGGACGGCTCATGGGGCCTTACTCAGCAACACCCTTTATTGTTAAAGGACACGCTGTCGTCGACATTAGCCTCTATACTTGCACTCAAA…	MYLSHPTKSPLVFPNPTTSSPRGSSSTSISAVSVDHGVKRLEKSENSLKISEATKEKISKIFTKVELSKSSYDTAWVAMVPSLDSSASPYFPECLNWILENQHTDGSWGLTQQHPLLLKDTLSSTLASILALKRWNVGEDHVNKGLHFISSNFASATDEKQRCPIGFDIIFPGMIERAQEIGVNFHLDPTSLNSILSKRDTELHRVSTSNSEGSKLYRAYFAEGLRKSQNWEEVMKYQRKNGSLFNSPSTTAVAAAHVQDPNCFKYLHSILEEFGNAVPTSYPLDIYTQLCMIDALEKLGISRHFKNEVGNVLDKTYSSWLTKDEEIFLDVSTSAMAFRILRVHGYDVSPDVLAQFGQEGFSNTLGGYLNDSGAVLEIYRASQIVLPNEVFLEEQKSWS…
DgrTPS2b	Delphinium grandiflorum	ATGTATCTCTCCCATCCAACCAAGTCGCCTCTCGTCTTTCCGAACCCAACAACATCATCGCCGAGGAGATCCTCCTCCACATCCATCTCAGCTGTTTCTGTGGATCATGGTGTTAAGAGGTTGGAAAAATCTGAAAATTCTCTTAAGATTTCCGAGGAGAGCAAGGAGAAAATAAGCAAAATCTTCACCAAGGTTGAACTTTCGAAATCTTCATACGACACCGCTTGGGTTGCAATGGTCCCTTCTCTTGACTCCTCTGTATCACCCTACTTTCCCGAATGTCTCAACTGGATCTTGGAGAATCAACACGCGGACGGCTCATGGGGCCTTACTCAGCAACACCCTTTATTGTTAAAGGACACGCTGTCGTCGACATTGGCCTCTATACTCGCACTCAAA…	MYLSHPTKSPLVFPNPTTSSPRRSSSTSISAVSVDHGVKRLEKSENSLKISEESKEKISKIFTKVELSKSSYDTAWVAMVPSLDSSVSPYFPECLNWILENQHADGSWGLTQQHPLLLKDTLSSTLASILALKRWNVGEDHVNKGLHFISSNFASATDEKQRSPIGFDIIFPGMIEHAQEIGVNFHLDPTSLNSIISKRDMELHRVSTSNSEGSKLYRAYFAEGLRKSQNWEEVMKYQRKNGSLFNSPSTTAVAAAHVQDPNCLKYLHSILEEFGNAVPTSYPLDIYTQLCMIDALEKLGISRHFKNEIINVLDKTYGSWLTKDEEIFLDVSTSAMAFRILRVHGYDVSPDVLAQFDQQGFSNTLGGYLNDSGAVLEIYRASQIVLPDEVFLEEQKTWS…
AplTPS2	Aconitum plicatum	ATGTATCTCTCTCATCCAAACAAGTCACTTCCCGTCTTCCCAAACCCAACAACAACATCAAGAAGGAGGTCCTGCTCCTCATCCATCTCAGCTGTTTCTGTGGATCGTAATGTTACAAGGTTGGACAAGTCTGAAAAATCGCTTACGATCTCCCAAGAGACCAAGGAGAGAATAACCAAAATTTTCAACAAGGTCCAACTTTCAAAATCTTCATATGACACTGCCTGGGTTGCAATGGTCCCTTCTCTGGATTCCTCTGTATCGCCTTACTTTCCCGAATGTCTCAACTGGATATTGGAGAATCAACATCCCGACGGCTCATGGGGTCTTACACAGCAACACCCTCTATTACTAAAAGACACACTCTCCTCCACACTGGCCTGCATACTTGCACTAAAA…	MYLSHPNKSLPVFPNPTTTSRRRSCSSSISAVSVDRNVTRLDKSEKSLTISQETKERITKIFNKVQLSKSSYDTAWVAMVPSLDSSVSPYFPECLNWILENQHPDGSWGLTQQHPLLLKDTLSSTLACILALKRWNIGEDHVNKALHFITSKFASATDEKQHSPIGFDIIFPGMIEYAQEMGINFHLGPTSLNSMLHKRDMELHRVSTSNSEGTKLYRAYVAEGLGKSQDWEELMKYQRKNGSLFNSPSTTAVAAAHLQDPNSFKYLNSILEEFGNAVPTTYPLDIYTQLCMVDSMERLGISPHFKNEIGNVLDKTYNSWLTKDEEIFLDVSTSAMAFRILRVHGYDVSSDALAQFDEEGFSNTLGGYLRDTGAVLEVYWASQIVFPDEVFLEEQKTWS…
CYP701A127	Delphinium grandiflorum	ATGGCCATTACCAAAGAGATCCTTCAACAGTTAACCCCTCAAACTATTACCATCACTGTAGTTTTGGGCCTCTTTGTACTCATCTTGCTCAGAATCAAGAAATCTCCTACAAACTCAGCTCTACCTTCTCTACCTGTTGTTCCTGGGCTCCCTTTGATTGGGAATTTGCACCAACTGAGTGATAAGAAGCCACACCAGACTTTCACAAAGTGGGCAGAGAAATATGGACCTATTTATTCCATTAAGACTGGTTCTTCTACTCTTGTTGTCCTCAACTCAAATGATGTGGCTAAAGAGGCTATGGTGACTAGATTCTCATCTATCTCCACAAGGAAGCTCTCCAATGCTTTGACGATACTCACACTCGATAAAAAGATTGTTGCCATAAGTGACTACGGG…	MAITKEILQQLTPQTITITVVLGLFVLILLRIKKSPTNSALPSLPVVPGLPLIGNLHQLSDKKPHQTFTKWAEKYGPIYSIKTGSSTLVVLNSNDVAKEAMVTRFSSISTRKLSNALTILTLDKKIVAISDYGDFHKITKKYLISGMLGANAQKRYRGHRETMMSNMLSKLCAHIKEKPLESVNLRSIFQYELFGLALKQAYGRDLDAPFYIEGLGTKLSRYEIFEALVVDPMMGAIAVDWRDFFPYLRWIPNKGLEARIERMAFRRKAVCKALIDAQKRRRATGEILDSYVDYLLAPDLKQFSEDELIMLMWEVVIETSDTTLVTTEWAMYEIAKNRRVQELLYRELKEVCGSEKVTEDHLPRLPYLNAVFHETLRRHSPAPMIPLRYVHEDTELGGY…
CYP701A144	Aconitum plicatum	ATGGCTACGGGGATCACTACCAATGATATCCTTCAACACCTCCCCCCTCAAAATGTTACCATCGGTATAGCTTTGGGTCTCCTTGTACTCATCTTGCTCACCAGATTTTTCAAGAAATCTTCAACAAACTCACCTCTACCTTCTCTACCTGTTGTTCCTGGGCTCCCTTTGATTGGGAATTTGCACCAATTGAGTGATAAGAAACCACACCAGACTTTTACAAAGTGGGCAGAGATTTATGGGCCTATTTATTCCATTAAGACTGGTTATTCTACTCTTGTAGTCCTTAACTCAAATGATGTGGCTAAAGAGGCTATGGTCACTAGATTCTCATCTATCTCAACGAGGAAGCTCTCAAATGCTTTGACGATACTCACGCTCGATAAAAAGATAGTTGCC…	MATGITTNDILQHLPPQNVTIGIALGLLVLILLTRFFKKSSTNSPLPSLPVVPGLPLIGNLHQLSDKKPHQTFTKWAEIYGPIYSIKTGYSTLVVLNSNDVAKEAMVTRFSSISTRKLSNALTILTLDKKIVAISDYGDFHKITKKYLISGMLGANAQKRYRGHRETMISNMMRKLYAHNEEKPLETVNLRSIFQHELFGLAMKQAYGRDLEDEVYIEGLGKKLSRYEIFEALVVDPMMGAIAVDWRDFFPYLRWIPNKGLEARIERMAFRRRAVCKALIDAQKRRRASGEILDSYVDYLLAPDLKQFTEDELIMLMWEVVIETSDTTLVTTEWAMYEISKNRRVQELLHRELKEVCGSEKVTEDHLPRLPYLNAIFHETLRRHSPAPMIPLRYVHEDT…
CYP71FH1	Delphinium grandiflorum	ATGGCTCAGTTGCAACCATTGCTGCAATGGCTAGAAACCCAGCAAGAAACCCTGTTTCGCCATCCCGCGGCTCTCATTCTTGTCTCCATCTTCACCACTCTCCTTCTAGTGAGGCTTATGAGTGGCTTTTGGTCTAAAAAGTCCAATATGTACCTCCTTCCATCACCTCCAACTCTCCCGATCATCGGAAATTTCCACCAACTCACCACACTTCCTCACCGTGGTCTGTTTAAACTCTCCAACAAGTACGGTCACCTGATGCTTCTTCATTTGGGGCGTGCGCCCGCCGTGATAGTCTCCTCGGCCGAGATGGCCAGAGAGATCAAGAAAACCCACGACGTGGCGTTTGCCAACAGGCCTTACTCCATAGCCAGTGAGATTCTCTTCTACGGGCGCAGC…	MAQLQPLLQWLETQQETLFRHPAALILVSIFTTLLLVRLMSGFWSKKSNMYLLPSPPTLPIIGNFHQLTTLPHRGLFKLSNKYGHLMLLHLGRAPAVIVSSAEMAREIKKTHDVAFANRPYSIASEILFYGRSNMAFAPYGEYWRQVRKICNLELLSLKRVQTFKYVREEEVAILIKTVKEASKTKLPMNLTENLLGLTNNIVSRCALGKKSRGEGSNMKLGVLSRQFIQMLEAFSFKDHFPILGFLDHVTGLYRKMKYVSGELDAFLEETIDEHEAQKTQDYHEDREDFVDLLLRVKRDNTLDMDFTRKHIKALVLDMYLGGTDTSSTTIEWTMTELLRHPFAMKKAQEEIRRVVGNKPQVEEDDVNHMDYLKCALKETLRLHAPVPLIYLESSVNTD…
CYP71FH4	Aconitum plicatum	ATGGCTCAGTTGCAACCTTTGGTGCAATGGTTACAAACCCAGCAAGAAACCCTCTTCCGCCATCCCACTGCTCTCATTCTTGTTTCCATCCTAACCACTCTTATTCTGGTGAGGTTTTTGAGTGATTTTTGGTCTAAGAAATCCAATATGTATCTCCTTCCATCTCCTCCAACTCTCCCTATCCTCGGAAATATTCACCAACTCAGCAGACTTCCTCACCGTGCTCTTCGTACTCTGTCCGACAAGTATGGACAGCTGATGCTTCTTCATTTGGGGCGTGCACCGGCTGTTATAGTCTCGTCCGCTGAGATGGCCAGAGAGATCAAGAAAACCCATGATGTTGAGTTTGCAAATAGGCCTTACTCGGTTGCCAGTGAAATCCTCTTCTATGGACGTAGT…	MAQLQPLVQWLQTQQETLFRHPTALILVSILTTLILVRFLSDFWSKKSNMYLLPSPPTLPILGNIHQLSRLPHRALRTLSDKYGQLMLLHLGRAPAVIVSSAEMAREIKKTHDVEFANRPYSVASEILFYGRSNMAFAPYGEYWRQMRKICNLELLSLKRVQTFKYVREEEMAIVIKSLKEASLKKVPLNLTENLLGLTNNIVSRCALGKKSQGEGSNKKLGGLSRQFIQMLEAFSFQDHLPIFGFLDHVTGLFRKMKRISGEFDAFLEQTIDEHEAQKTEDYREDREDFVDLLLRIKRDNTLDMDFNRKHIKALVLDMYLGGTDTSSTTIEWTLTELLRHPNAMKKAQEEIRRVVGNKPQVEEDDVNHMEYLKCALKETLRLHAPVPLIYLESSVNTD…
CYP729G1	Delphinium grandiflorum	ATGGAGCTCACACAAGCACAGGCATGGTGGTCTGCTCTTGTCTTTACTATCTTACCTTTTCTTGTGTGGCTCGTCTTCTCATGGAATGAGCTCAGATATGTGAAAACTCAGTCCAGTGATGGAGGCAAGCTTCCACCAGGGCATCTTGGTTTGCCAGTTATCGGCCAACTCCTCAGCTTCATTTGGTATTTCAGAATTCGCCGGAACCCCGATGATTTCGTCAATTCAATGAGAAAAAGATACGGAGATGCTGATGGAATATATCGAAGCTACCTCTTTGGATCTCCGGCAATCATCGGCTGCTCCCCAGATTTCAACAAGTTTGTCCTACAATCAAGCAATTTGTTTCAAGCTACCCGACGTCAAAAGGATATTTTTGGCCATAATTCTGTTGCAGTA…	MELTQAQAWWSALVFTILPFLVWLVFSWNELRYVKTQSSDGGKLPPGHLGLPVIGQLLSFIWYFRIRRNPDDFVNSMRKRYGDADGIYRSYLFGSPAIIGCSPDFNKFVLQSSNLFQATRRQKDIFGHNSVAVVNGKAHYRLRGYINNTISTPDALKKITICIQPNIVSSLQSWAEKGKIKGVYDIKKVFFETICIIITSFKPGPAIDMLDQHFHAILDGLGEKGTKFHLAVQSKKTLTEVFKKEIDKRTQHGIPSEDQNDLMERLMRMRDEDGEPLSDDEVIDNIVTCIMGGYESPFQLAIWALYFLAKNNDVLQKLREENLAIDKKGELLTSEDLAHLKYTKKVVEETLRMANIGTFFVRTAEKDVTYRGNKIPKNWLILLWTRYLHNNTENFEDPM…
CYP729G2	Aconitum plicatum	ATGGAGATGACACAAGCTTGGTGGTCGGCTCTTGTGTTTTGTGGTGTACCTCTGCTTGTGTGGTTTGTGTTTTCATGGAATGAGCTCAGATTTGTGAAAACTCAGTCCAGCTCCGGTGGTAAGCTCCCCCCTGGGCATCTTGGGTTGCCTATTATCGGAGAGCTGCTCAGCTTTCTTTGGTACTTCAGAATTCTCCGGAGACCAGACGATTTCATCAATTCCAAGCGGAAAAGATACGGAGATGCTGAAGGAATATATCGAAGCTACCTATTTGGGTCTCCGGCAATCATCGGATGCTCCCCAGATTTCAACAAGTTTGTCTTACAATCGAGCAATCAGTTCCCAGCATCCCAACGTCCAAAGGATATTTTTGGCTATAATTCTGTTGCTGTAGTTGAT…	MEMTQAWWSALVFCGVPLLVWFVFSWNELRFVKTQSSSGGKLPPGHLGLPIIGELLSFLWYFRILRRPDDFINSKRKRYGDAEGIYRSYLFGSPAIIGCSPDFNKFVLQSSNQFPASQRPKDIFGYNSVAVVDGKAHSRLRGYINNTISTPDALKKIITSIQPNIVSSLRSWAEKGRIKGTDDIKKVFFETICIIITSFKPGPAVDMLDRHFAAILNGLGEREMNIPGTKFYEAIQSRKTLVAVFKKEIEERKQHSSSSEAQNDLLERLMKMRDEDGEPLSDDEVIDNIVTCIMGGYESPFQLAIWALYFLAKNKDVLRKLREENLAIAKNGDDLTSEDLAQLKYTKKVVDETLRMGNIGTFFVRVAAIDVTYRGYKIPKDWVILLWTRYLHNTQENFD…
DgrDAS	Delphinium grandiflorum	ATGGAAGGAAATATAACGAAGAAGAAAATATTTGTTGCTGGAGCAACGGGGCTTACTGGTAAGAGGATAGTTGAGCAACTTTTAGCCAAGGGGTTTTATGTTAAAGCTGGAGTTAGGGACCCGGAGAAAGGAAAGAAAACGTTTTCATTGAATCCGCGTCTGCAAATTGTGAAAGCAGATGTCACAGAGGGAACTCAGAAGCTAGCAGAAGCTATAGGAGATGATACTGAAGCTGTCATTTGCTCTACAGGGTTTCGAAACTGGTGGAACGTTTTTGAACCATGGAAGATAGAAAAGGTTGGAACCTTCAACCTTATAGATGCTTGCAAGAAAAAAGGGGTGAAGAGATTCGTTCTTGTGAGTTCCATTTTAGCGAATGGAGCTAGAATGGGGCAGATG…	MEGNITKKKIFVAGATGLTGKRIVEQLLAKGFYVKAGVRDPEKGKKTFSLNPRLQIVKADVTEGTQKLAEAIGDDTEAVICSTGFRNWWNVFEPWKIEKVGTFNLIDACKKKGVKRFVLVSSILANGARMGQMFNITYIMGLLIGLVIVAKYRAENYLRASGINYTIIRPAYLYDDPPPGGNIVMEPEDTITGEAMSRDQAAEVIVEALLCPEASYKVIETASRLDAPKLHIRELYGSIKQT
AplDAS	Aconitum plicatum	ATGGAAGGAAGTAAAACAGTGAAGAAAATCTTTGTTGCTGGCGCGACGGGGCTTACTGGTAAGAGGATTGTTGAGCAACTTCTAGCCAAGGGGTTTCAAGTTAAAGCTGGAGTTAGGGATCCTGAGAAAGGAAAGAAAACGTTTTCGGAGAATCCACGTTTGCAAATTGTGAAAGCAGATGTGACAGAGGGAACTCTGAAGCTTGCAGAAGCCATAGGTGATGATACTGAGGCTGTGATTTGCTCCACAGGGTTCCGAAGATGGTGGAACGTTTTCGAACCATGGAAGGTTGAGAAGGTAGGAACATTCAACCTTGTGGATGCTTGCAAGAAAACCGGGGTGAAGAGATTCATCCTTGTGAGTTCAATTCTAGTGAATGGCGCCGCGATGGGGCAGATA…	MEGSKTVKKIFVAGATGLTGKRIVEQLLAKGFQVKAGVRDPEKGKKTFSENPRLQIVKADVTEGTLKLAEAIGDDTEAVICSTGFRRWWNVFEPWKVEKVGTFNLVDACKKTGVKRFILVSSILVNGAAMGQILNPTYIMGLLLGGLVIAKLKAENYLKASGINYTIIRPAYLYDDPPPGGNIVMEPEDTITGEAMSRDQAAEVVVEALLCPESSHKVIETASRLDAPKCSIRDLYGSIKRR
CYP71FH2	Delphinium grandiflorum	ATGGATATCAAAGGTGCTCAAGACTGGTTAGAGAGCCAGCAACACACCCTGAACCTCCCTCCCCTTGCCCTCCTCCTTATTTCCTTCTGTTTTCTATTGTTTCTGCTAAAGCTTCTCAATGGAATTTGGTCCTCCAAGAAAACCAATATGTATTCACTCCCATCCCCGCCAACCCTTCCGTTAATCGGGAACATTCACCAGATGGGCAGCCTTCCTCACCGTACCCTACGTGACCTCGCACTCAAACACGGCCCGCTCATGCTCTTCCGCTTGTTTCGCCAGCCAGCTATTGTGGTCTCATCCGCCGATATGGCTAAAGAGGTCAAGAAAACGCATGATGTTGCGTTTGCCAATAGGCCGCAGACGTTTGCCAGCGAAATCCTCTTCTACGGAAGCATT…	MDIKGAQDWLESQQHTLNLPPLALLLISFCFLLFLLKLLNGIWSSKKTNMYSLPSPPTLPLIGNIHQMGSLPHRTLRDLALKHGPLMLFRLFRQPAIVVSSADMAKEVKKTHDVAFANRPQTFASEILFYGSINMAFSPYGEYWRQLRKICNLEFLCAKRVQNFKFIREEEMLKLAGTISDCAVRGVPVDLTRVLLELSNVLLSRCTVGHVSEDRGGNLRLGDLSRQFIRLLIRFSFQDSFPVVGWIDHVSGLVRKLKNVTAELDTFLDKIIEEHAAPKKHDHQEGREDFVDFLLQAQKNSTEYIEFNNKHIKSLVLDMFLGGTDTSSIVVVWTLTELMRCPRAMKKVQEEVRRVVGNKPLVEEEDIAHLDYMKAVFKEMLRLHPPIPVIDYISSMNID…
CYP72A932	Delphinium grandiflorum	ATGTTACTTGTGTGGTTTAGAACCAAAGTGATGGGAGAAGTTGTGTCAATTGTGGTGGCAGTGTCAGTAGTTTTAGCTGTTACATTGGGGTGGAAAGTTCTTTGCTGGCTTTGGTTGACACCCAAGAAGTATGAGAGACAGTTTAGAGCACAAGGCCTGAAAGGTGCCCCTTACAGATTTTGGTATGGGGAGTCCAAGACTTTGGGGGAAGCGTTCGAGGAAGCAAGATCCAAGCCCATGGAGTTATCTCACCGGGTTCACCCGCGTGCGATGGCTTTTATGTTTCAATCTATGGAGAAATATGGTAAAGTATTTTTCACATGGTTCGGAACAACTCCCTGGTTGGTCACTACTGATCCAGATATGGTAAAAGAGGTTTATACTGACAAACTCGGGCGC…	MLLVWFRTKVMGEVVSIVVAVSVVLAVTLGWKVLCWLWLTPKKYERQFRAQGLKGAPYRFWYGESKTLGEAFEEARSKPMELSHRVHPRAMAFMFQSMEKYGKVFFTWFGTTPWLVTTDPDMVKEVYTDKLGRISKIPTFPFDLLLAGGLADYQGEKWVKHRKIINPAFHTEKLKRMVGAFEACCDDMVNKWHELYPQKTFELDIWPLLQDFTADIISRVGFGTTYAQGQRIFQLHTEQTLHLIEAYQHIYIPGFEHLPTKRNKRMYEIYHEVGTLLSNILKMREEAMRAGKAPHDDLLSLLMESNRKEIEANDNSKEYGMTRHEVIEECRLFYFAAQETTATLLVWTLIVLSMHRDWQDKAREEVFQVFGERSPDFEGVHQLKIVNMILHEVLRLYTP…
CYP71FJ1	Delphinium grandiflorum	ATGGAGTTCACATTGCAAAACTTGCTGCAATGGTTGTTGAATCAGAAACACATTCCTTTCAAGCTGTCGGTTCTCCTCATCCTCTTTACTTTTCTTCTTCTCAAGTGTATCAATGGAACTGGTTCACAGAAAGGAAAACTACCTCCATCTCCTCCGAAACTTCTCATCATTGGAAACCTTCACCAACTGGGCTTCCAACTACACCGTTCACTAAGCGATCTGTCTAAAAAGTACGGCCCACTAATGCACCTGCGAATCGGAAGTGCACCAGTTCTAGTAGTTTCGTCGGCTGAGATGGTCAGAGAGATTAAGAAAAATCAGGACATCACGTTTTCAAATAGGCCCTCCACAACGGCGACAAACATGCTTCTTTACGGACGCATCGGCTTATCCTTTTCG…	MEFTLQNLLQWLLNQKHIPFKLSVLLILFTFLLLKCINGTGSQKGKLPPSPPKLLIIGNLHQLGFQLHRSLSDLSKKYGPLMHLRIGSAPVLVVSSAEMVREIKKNQDITFSNRPSTTATNMLLYGRIGLSFSPYGDYWRQVRKVCVAELLSVRRVESFKFIREDEAGLMNESISRSSLLRHPVNLSEMLVAFSYNIVCRCVTGKESNREGDKCFGELLRELMILLPGTYLLGDFFPWLRWVDSLTGSIRKMKKVSIDIDTYLDQVLDEHLLRSIQGDLDYTKDFVDHLLEIQKRNTLDINLTRENIKAIILDMFLGGTDTGSTAMEWAMSELIKNPNAMKKVQEEVRRVVGTKSKVDEADIQHMSYLKCIVKETLRLHPPGPFLPLECATSTTLGGYH…
nucleotide in fasta format (replace :: with \n)
>DgrTPS1::ATGGCCTCTCTCTCCCTCCACTCTGCTTCTTCCCACCTCTCAGCATCACCTGCAGAGGTATCACCTCCACTGTTTTCATCAGGATTTGCTCATTCACTTCCTGTTAAGAATAAACGCGATGATGGTCACAACTCAAGATGCTCTGCAACATCGAAACATGATGGTCAAGTATATAAAGAGGTTACGAAGCAGGATACGATAAGAAAATGGCAAGAAATTACAAACCAAGATAGCAAGAACGGCGCGGTTAAGGTTGATGATATCAACAAGCTAGCAGAGTGGATTGGAGACATAAAAAATATGCTGCGTTCTATGGACGATGGGGAGATAAGCGTCTCGGCCTATGACACGGCTTGGGTTGCTCTGGTCGAAAACATTCATGGCTTTTA…
>AplTPS1::ATGCCACCTTCACTATCAGGCTTTCGTTCACTTCGGGTTAAGGATAACCGCGACGGTCTACTCTACTCAAGATGCTCTGCAACATCTAAACATGATGCTCAAGCATATAAAGAAGTTACGAAGCAGGATGCGATAACCAAATGGCAAGAATTTACAAAACAAAATAGCGAAAACGGAGAGGTTCACGATATCAACAAGCTAGCAGAGTGGATTGAAGACATAAAAGCCATGTTGAGTTCTATGGAAGACGGAGAAATAAGCATCTCTGCCTATGACACGGCTTGGGTTGCTCTAGTCGAAAACATTTGCGGCTTTGGTGGCCCTCAATTTCCTACAAGTGTTGAATGGATTGTTAATAATCAACTGGATGACGGTTCTTGGGGCGATGA…
>DgrTPS2a::ATGTATCTCTCCCATCCAACCAAGTCGCCTCTCGTCTTTCCGAACCCAACAACATCATCGCCGAGGGGATCCTCCTCCACATCCATCTCAGCTGTTTCTGTGGATCATGGTGTTAAGAGGTTGGAAAAATCTGAAAATTCTCTTAAGATTTCCGAGGCGACCAAGGAGAAAATAAGCAAAATCTTCACCAAGGTTGAGCTTTCGAAATCTTCATACGACACCGCTTGGGTTGCAATGGTCCCTTCTCTTGACTCCTCTGCATCGCCCTACTTTCCCGAATGTCTCAACTGGATCTTGGAGAATCAACACACGGACGGCTCATGGGGCCTTACTCAGCAACACCCTTTATTGTTAAAGGACACGCTGTCGTCGACATTAGCCTCTATAC…
>DgrTPS2b::ATGTATCTCTCCCATCCAACCAAGTCGCCTCTCGTCTTTCCGAACCCAACAACATCATCGCCGAGGAGATCCTCCTCCACATCCATCTCAGCTGTTTCTGTGGATCATGGTGTTAAGAGGTTGGAAAAATCTGAAAATTCTCTTAAGATTTCCGAGGAGAGCAAGGAGAAAATAAGCAAAATCTTCACCAAGGTTGAACTTTCGAAATCTTCATACGACACCGCTTGGGTTGCAATGGTCCCTTCTCTTGACTCCTCTGTATCACCCTACTTTCCCGAATGTCTCAACTGGATCTTGGAGAATCAACACGCGGACGGCTCATGGGGCCTTACTCAGCAACACCCTTTATTGTTAAAGGACACGCTGTCGTCGACATTGGCCTCTATAC…
>AplTPS2::ATGTATCTCTCTCATCCAAACAAGTCACTTCCCGTCTTCCCAAACCCAACAACAACATCAAGAAGGAGGTCCTGCTCCTCATCCATCTCAGCTGTTTCTGTGGATCGTAATGTTACAAGGTTGGACAAGTCTGAAAAATCGCTTACGATCTCCCAAGAGACCAAGGAGAGAATAACCAAAATTTTCAACAAGGTCCAACTTTCAAAATCTTCATATGACACTGCCTGGGTTGCAATGGTCCCTTCTCTGGATTCCTCTGTATCGCCTTACTTTCCCGAATGTCTCAACTGGATATTGGAGAATCAACATCCCGACGGCTCATGGGGTCTTACACAGCAACACCCTCTATTACTAAAAGACACACTCTCCTCCACACTGGCCTGCATACT…
>CYP701A127::ATGGCCATTACCAAAGAGATCCTTCAACAGTTAACCCCTCAAACTATTACCATCACTGTAGTTTTGGGCCTCTTTGTACTCATCTTGCTCAGAATCAAGAAATCTCCTACAAACTCAGCTCTACCTTCTCTACCTGTTGTTCCTGGGCTCCCTTTGATTGGGAATTTGCACCAACTGAGTGATAAGAAGCCACACCAGACTTTCACAAAGTGGGCAGAGAAATATGGACCTATTTATTCCATTAAGACTGGTTCTTCTACTCTTGTTGTCCTCAACTCAAATGATGTGGCTAAAGAGGCTATGGTGACTAGATTCTCATCTATCTCCACAAGGAAGCTCTCCAATGCTTTGACGATACTCACACTCGATAAAAAGATTGTTGCCAT…
>CYP701A144::ATGGCTACGGGGATCACTACCAATGATATCCTTCAACACCTCCCCCCTCAAAATGTTACCATCGGTATAGCTTTGGGTCTCCTTGTACTCATCTTGCTCACCAGATTTTTCAAGAAATCTTCAACAAACTCACCTCTACCTTCTCTACCTGTTGTTCCTGGGCTCCCTTTGATTGGGAATTTGCACCAATTGAGTGATAAGAAACCACACCAGACTTTTACAAAGTGGGCAGAGATTTATGGGCCTATTTATTCCATTAAGACTGGTTATTCTACTCTTGTAGTCCTTAACTCAAATGATGTGGCTAAAGAGGCTATGGTCACTAGATTCTCATCTATCTCAACGAGGAAGCTCTCAAATGCTTTGACGATACTCACGCTCGATAA…
>CYP71FH1::ATGGCTCAGTTGCAACCATTGCTGCAATGGCTAGAAACCCAGCAAGAAACCCTGTTTCGCCATCCCGCGGCTCTCATTCTTGTCTCCATCTTCACCACTCTCCTTCTAGTGAGGCTTATGAGTGGCTTTTGGTCTAAAAAGTCCAATATGTACCTCCTTCCATCACCTCCAACTCTCCCGATCATCGGAAATTTCCACCAACTCACCACACTTCCTCACCGTGGTCTGTTTAAACTCTCCAACAAGTACGGTCACCTGATGCTTCTTCATTTGGGGCGTGCGCCCGCCGTGATAGTCTCCTCGGCCGAGATGGCCAGAGAGATCAAGAAAACCCACGACGTGGCGTTTGCCAACAGGCCTTACTCCATAGCCAGTGAGATTCTCTTCT…
>CYP71FH4::ATGGCTCAGTTGCAACCTTTGGTGCAATGGTTACAAACCCAGCAAGAAACCCTCTTCCGCCATCCCACTGCTCTCATTCTTGTTTCCATCCTAACCACTCTTATTCTGGTGAGGTTTTTGAGTGATTTTTGGTCTAAGAAATCCAATATGTATCTCCTTCCATCTCCTCCAACTCTCCCTATCCTCGGAAATATTCACCAACTCAGCAGACTTCCTCACCGTGCTCTTCGTACTCTGTCCGACAAGTATGGACAGCTGATGCTTCTTCATTTGGGGCGTGCACCGGCTGTTATAGTCTCGTCCGCTGAGATGGCCAGAGAGATCAAGAAAACCCATGATGTTGAGTTTGCAAATAGGCCTTACTCGGTTGCCAGTGAAATCCTCTTCT…
>CYP729G1::ATGGAGCTCACACAAGCACAGGCATGGTGGTCTGCTCTTGTCTTTACTATCTTACCTTTTCTTGTGTGGCTCGTCTTCTCATGGAATGAGCTCAGATATGTGAAAACTCAGTCCAGTGATGGAGGCAAGCTTCCACCAGGGCATCTTGGTTTGCCAGTTATCGGCCAACTCCTCAGCTTCATTTGGTATTTCAGAATTCGCCGGAACCCCGATGATTTCGTCAATTCAATGAGAAAAAGATACGGAGATGCTGATGGAATATATCGAAGCTACCTCTTTGGATCTCCGGCAATCATCGGCTGCTCCCCAGATTTCAACAAGTTTGTCCTACAATCAAGCAATTTGTTTCAAGCTACCCGACGTCAAAAGGATATTTTTGGCCATAATT…
>CYP729G2::ATGGAGATGACACAAGCTTGGTGGTCGGCTCTTGTGTTTTGTGGTGTACCTCTGCTTGTGTGGTTTGTGTTTTCATGGAATGAGCTCAGATTTGTGAAAACTCAGTCCAGCTCCGGTGGTAAGCTCCCCCCTGGGCATCTTGGGTTGCCTATTATCGGAGAGCTGCTCAGCTTTCTTTGGTACTTCAGAATTCTCCGGAGACCAGACGATTTCATCAATTCCAAGCGGAAAAGATACGGAGATGCTGAAGGAATATATCGAAGCTACCTATTTGGGTCTCCGGCAATCATCGGATGCTCCCCAGATTTCAACAAGTTTGTCTTACAATCGAGCAATCAGTTCCCAGCATCCCAACGTCCAAAGGATATTTTTGGCTATAATTCTGTTG…
>DgrDAS::ATGGAAGGAAATATAACGAAGAAGAAAATATTTGTTGCTGGAGCAACGGGGCTTACTGGTAAGAGGATAGTTGAGCAACTTTTAGCCAAGGGGTTTTATGTTAAAGCTGGAGTTAGGGACCCGGAGAAAGGAAAGAAAACGTTTTCATTGAATCCGCGTCTGCAAATTGTGAAAGCAGATGTCACAGAGGGAACTCAGAAGCTAGCAGAAGCTATAGGAGATGATACTGAAGCTGTCATTTGCTCTACAGGGTTTCGAAACTGGTGGAACGTTTTTGAACCATGGAAGATAGAAAAGGTTGGAACCTTCAACCTTATAGATGCTTGCAAGAAAAAAGGGGTGAAGAGATTCGTTCTTGTGAGTTCCATTTTAGCGAATGGAGCTAGAATG…
>AplDAS::ATGGAAGGAAGTAAAACAGTGAAGAAAATCTTTGTTGCTGGCGCGACGGGGCTTACTGGTAAGAGGATTGTTGAGCAACTTCTAGCCAAGGGGTTTCAAGTTAAAGCTGGAGTTAGGGATCCTGAGAAAGGAAAGAAAACGTTTTCGGAGAATCCACGTTTGCAAATTGTGAAAGCAGATGTGACAGAGGGAACTCTGAAGCTTGCAGAAGCCATAGGTGATGATACTGAGGCTGTGATTTGCTCCACAGGGTTCCGAAGATGGTGGAACGTTTTCGAACCATGGAAGGTTGAGAAGGTAGGAACATTCAACCTTGTGGATGCTTGCAAGAAAACCGGGGTGAAGAGATTCATCCTTGTGAGTTCAATTCTAGTGAATGGCGCCGCGATG…
>CYP71FH2::ATGGATATCAAAGGTGCTCAAGACTGGTTAGAGAGCCAGCAACACACCCTGAACCTCCCTCCCCTTGCCCTCCTCCTTATTTCCTTCTGTTTTCTATTGTTTCTGCTAAAGCTTCTCAATGGAATTTGGTCCTCCAAGAAAACCAATATGTATTCACTCCCATCCCCGCCAACCCTTCCGTTAATCGGGAACATTCACCAGATGGGCAGCCTTCCTCACCGTACCCTACGTGACCTCGCACTCAAACACGGCCCGCTCATGCTCTTCCGCTTGTTTCGCCAGCCAGCTATTGTGGTCTCATCCGCCGATATGGCTAAAGAGGTCAAGAAAACGCATGATGTTGCGTTTGCCAATAGGCCGCAGACGTTTGCCAGCGAAATCCTCTTCT…
>CYP72A932::ATGTTACTTGTGTGGTTTAGAACCAAAGTGATGGGAGAAGTTGTGTCAATTGTGGTGGCAGTGTCAGTAGTTTTAGCTGTTACATTGGGGTGGAAAGTTCTTTGCTGGCTTTGGTTGACACCCAAGAAGTATGAGAGACAGTTTAGAGCACAAGGCCTGAAAGGTGCCCCTTACAGATTTTGGTATGGGGAGTCCAAGACTTTGGGGGAAGCGTTCGAGGAAGCAAGATCCAAGCCCATGGAGTTATCTCACCGGGTTCACCCGCGTGCGATGGCTTTTATGTTTCAATCTATGGAGAAATATGGTAAAGTATTTTTCACATGGTTCGGAACAACTCCCTGGTTGGTCACTACTGATCCAGATATGGTAAAAGAGGTTTATACTGAC…
>CYP71FJ1::ATGGAGTTCACATTGCAAAACTTGCTGCAATGGTTGTTGAATCAGAAACACATTCCTTTCAAGCTGTCGGTTCTCCTCATCCTCTTTACTTTTCTTCTTCTCAAGTGTATCAATGGAACTGGTTCACAGAAAGGAAAACTACCTCCATCTCCTCCGAAACTTCTCATCATTGGAAACCTTCACCAACTGGGCTTCCAACTACACCGTTCACTAAGCGATCTGTCTAAAAAGTACGGCCCACTAATGCACCTGCGAATCGGAAGTGCACCAGTTCTAGTAGTTTCGTCGGCTGAGATGGTCAGAGAGATTAAGAAAAATCAGGACATCACGTTTTCAAATAGGCCCTCCACAACGGCGACAAACATGCTTCTTTACGGACGCATCGGCT…
amino acid in fasta format (replace :: with \n)
>DgrTPS1::MASLSLHSASSHLSASPAEVSPPLFSSGFAHSLPVKNKRDDGHNSRCSATSKHDGQVYKEVTKQDTIRKWQEITNQDSKNGAVKVDDINKLAEWIGDIKNMLRSMDDGEISVSAYDTAWVALVENIHGFYGPQFPSSVEWIVNNQLGDGSWGDEPIFSAHDRILNTLGCVVALKTWSIHPEKCEKGLSYIRQNISRLDDESTEHMPIGFEIAFPSLIEMARKLNLDIPYDSAAVLAIYAQKDIKLMKIPMEKAHKWPTTLLHSLEGMDGLDWDKLMKLQSSNGSFLFSPASTAFALMNTKDEKCLEYLKKPVEKFNGGVPNVYPVDLFEHIWVVDRLERLGVSRYFEAEIKDCIDYVAKYWTKSGIAWARNSTVCDIDDTAMGFRLLRL…
>AplTPS1::MPPSLSGFRSLRVKDNRDGLLYSRCSATSKHDAQAYKEVTKQDAITKWQEFTKQNSENGEVHDINKLAEWIEDIKAMLSSMEDGEISISAYDTAWVALVENICGFGGPQFPTSVEWIVNNQLDDGSWGDEPIFSAHDRILNTLGCVIALKTWKIHPEKYEKGLCYIRQNMNRLEDESIEHMPIGFEMVFPSLIEMALKLGLDIPYDSAAVLAIYAQKDIKLTKIPMEAAHKVPTTVLHSLEGMEGLDWEKLIKLQNSDGSFLFSPASTAFALMNTKDEKCFQYLNKQVEKFNGGVPNVYPVDLFERLWTVDRLQRLGVSRYFESEIKDCIDYVAKYWTKSGIAWARNSNVYDIDDTAMGFRLLRLHGYNVSPDVFRIFQKGEEFVCFVG…
>DgrTPS2a::MYLSHPTKSPLVFPNPTTSSPRGSSSTSISAVSVDHGVKRLEKSENSLKISEATKEKISKIFTKVELSKSSYDTAWVAMVPSLDSSASPYFPECLNWILENQHTDGSWGLTQQHPLLLKDTLSSTLASILALKRWNVGEDHVNKGLHFISSNFASATDEKQRCPIGFDIIFPGMIERAQEIGVNFHLDPTSLNSILSKRDTELHRVSTSNSEGSKLYRAYFAEGLRKSQNWEEVMKYQRKNGSLFNSPSTTAVAAAHVQDPNCFKYLHSILEEFGNAVPTSYPLDIYTQLCMIDALEKLGISRHFKNEVGNVLDKTYSSWLTKDEEIFLDVSTSAMAFRILRVHGYDVSPDVLAQFGQEGFSNTLGGYLNDSGAVLEIYRASQIVLPN…
>DgrTPS2b::MYLSHPTKSPLVFPNPTTSSPRRSSSTSISAVSVDHGVKRLEKSENSLKISEESKEKISKIFTKVELSKSSYDTAWVAMVPSLDSSVSPYFPECLNWILENQHADGSWGLTQQHPLLLKDTLSSTLASILALKRWNVGEDHVNKGLHFISSNFASATDEKQRSPIGFDIIFPGMIEHAQEIGVNFHLDPTSLNSIISKRDMELHRVSTSNSEGSKLYRAYFAEGLRKSQNWEEVMKYQRKNGSLFNSPSTTAVAAAHVQDPNCLKYLHSILEEFGNAVPTSYPLDIYTQLCMIDALEKLGISRHFKNEIINVLDKTYGSWLTKDEEIFLDVSTSAMAFRILRVHGYDVSPDVLAQFDQQGFSNTLGGYLNDSGAVLEIYRASQIVLPD…
>AplTPS2::MYLSHPNKSLPVFPNPTTTSRRRSCSSSISAVSVDRNVTRLDKSEKSLTISQETKERITKIFNKVQLSKSSYDTAWVAMVPSLDSSVSPYFPECLNWILENQHPDGSWGLTQQHPLLLKDTLSSTLACILALKRWNIGEDHVNKALHFITSKFASATDEKQHSPIGFDIIFPGMIEYAQEMGINFHLGPTSLNSMLHKRDMELHRVSTSNSEGTKLYRAYVAEGLGKSQDWEELMKYQRKNGSLFNSPSTTAVAAAHLQDPNSFKYLNSILEEFGNAVPTTYPLDIYTQLCMVDSMERLGISPHFKNEIGNVLDKTYNSWLTKDEEIFLDVSTSAMAFRILRVHGYDVSSDALAQFDEEGFSNTLGGYLRDTGAVLEVYWASQIVFPDE…
>CYP701A127::MAITKEILQQLTPQTITITVVLGLFVLILLRIKKSPTNSALPSLPVVPGLPLIGNLHQLSDKKPHQTFTKWAEKYGPIYSIKTGSSTLVVLNSNDVAKEAMVTRFSSISTRKLSNALTILTLDKKIVAISDYGDFHKITKKYLISGMLGANAQKRYRGHRETMMSNMLSKLCAHIKEKPLESVNLRSIFQYELFGLALKQAYGRDLDAPFYIEGLGTKLSRYEIFEALVVDPMMGAIAVDWRDFFPYLRWIPNKGLEARIERMAFRRKAVCKALIDAQKRRRATGEILDSYVDYLLAPDLKQFSEDELIMLMWEVVIETSDTTLVTTEWAMYEIAKNRRVQELLYRELKEVCGSEKVTEDHLPRLPYLNAVFHETLRRHSPAPMIP…
>CYP701A144::MATGITTNDILQHLPPQNVTIGIALGLLVLILLTRFFKKSSTNSPLPSLPVVPGLPLIGNLHQLSDKKPHQTFTKWAEIYGPIYSIKTGYSTLVVLNSNDVAKEAMVTRFSSISTRKLSNALTILTLDKKIVAISDYGDFHKITKKYLISGMLGANAQKRYRGHRETMISNMMRKLYAHNEEKPLETVNLRSIFQHELFGLAMKQAYGRDLEDEVYIEGLGKKLSRYEIFEALVVDPMMGAIAVDWRDFFPYLRWIPNKGLEARIERMAFRRRAVCKALIDAQKRRRASGEILDSYVDYLLAPDLKQFTEDELIMLMWEVVIETSDTTLVTTEWAMYEISKNRRVQELLHRELKEVCGSEKVTEDHLPRLPYLNAIFHETLRRHSP…
>CYP71FH1::MAQLQPLLQWLETQQETLFRHPAALILVSIFTTLLLVRLMSGFWSKKSNMYLLPSPPTLPIIGNFHQLTTLPHRGLFKLSNKYGHLMLLHLGRAPAVIVSSAEMAREIKKTHDVAFANRPYSIASEILFYGRSNMAFAPYGEYWRQVRKICNLELLSLKRVQTFKYVREEEVAILIKTVKEASKTKLPMNLTENLLGLTNNIVSRCALGKKSRGEGSNMKLGVLSRQFIQMLEAFSFKDHFPILGFLDHVTGLYRKMKYVSGELDAFLEETIDEHEAQKTQDYHEDREDFVDLLLRVKRDNTLDMDFTRKHIKALVLDMYLGGTDTSSTTIEWTMTELLRHPFAMKKAQEEIRRVVGNKPQVEEDDVNHMDYLKCALKETLRLHAPVP…
>CYP71FH4::MAQLQPLVQWLQTQQETLFRHPTALILVSILTTLILVRFLSDFWSKKSNMYLLPSPPTLPILGNIHQLSRLPHRALRTLSDKYGQLMLLHLGRAPAVIVSSAEMAREIKKTHDVEFANRPYSVASEILFYGRSNMAFAPYGEYWRQMRKICNLELLSLKRVQTFKYVREEEMAIVIKSLKEASLKKVPLNLTENLLGLTNNIVSRCALGKKSQGEGSNKKLGGLSRQFIQMLEAFSFQDHLPIFGFLDHVTGLFRKMKRISGEFDAFLEQTIDEHEAQKTEDYREDREDFVDLLLRIKRDNTLDMDFNRKHIKALVLDMYLGGTDTSSTTIEWTLTELLRHPNAMKKAQEEIRRVVGNKPQVEEDDVNHMEYLKCALKETLRLHAPVP…
>CYP729G1::MELTQAQAWWSALVFTILPFLVWLVFSWNELRYVKTQSSDGGKLPPGHLGLPVIGQLLSFIWYFRIRRNPDDFVNSMRKRYGDADGIYRSYLFGSPAIIGCSPDFNKFVLQSSNLFQATRRQKDIFGHNSVAVVNGKAHYRLRGYINNTISTPDALKKITICIQPNIVSSLQSWAEKGKIKGVYDIKKVFFETICIIITSFKPGPAIDMLDQHFHAILDGLGEKGTKFHLAVQSKKTLTEVFKKEIDKRTQHGIPSEDQNDLMERLMRMRDEDGEPLSDDEVIDNIVTCIMGGYESPFQLAIWALYFLAKNNDVLQKLREENLAIDKKGELLTSEDLAHLKYTKKVVEETLRMANIGTFFVRTAEKDVTYRGNKIPKNWLILLWTRYL…
>CYP729G2::MEMTQAWWSALVFCGVPLLVWFVFSWNELRFVKTQSSSGGKLPPGHLGLPIIGELLSFLWYFRILRRPDDFINSKRKRYGDAEGIYRSYLFGSPAIIGCSPDFNKFVLQSSNQFPASQRPKDIFGYNSVAVVDGKAHSRLRGYINNTISTPDALKKIITSIQPNIVSSLRSWAEKGRIKGTDDIKKVFFETICIIITSFKPGPAVDMLDRHFAAILNGLGEREMNIPGTKFYEAIQSRKTLVAVFKKEIEERKQHSSSSEAQNDLLERLMKMRDEDGEPLSDDEVIDNIVTCIMGGYESPFQLAIWALYFLAKNKDVLRKLREENLAIAKNGDDLTSEDLAQLKYTKKVVDETLRMGNIGTFFVRVAAIDVTYRGYKIPKDWVILLWT…
>DgrDAS::MEGNITKKKIFVAGATGLTGKRIVEQLLAKGFYVKAGVRDPEKGKKTFSLNPRLQIVKADVTEGTQKLAEAIGDDTEAVICSTGFRNWWNVFEPWKIEKVGTFNLIDACKKKGVKRFVLVSSILANGARMGQMFNITYIMGLLIGLVIVAKYRAENYLRASGINYTIIRPAYLYDDPPPGGNIVMEPEDTITGEAMSRDQAAEVIVEALLCPEASYKVIETASRLDAPKLHIRELYGSIKQT
>AplDAS::MEGSKTVKKIFVAGATGLTGKRIVEQLLAKGFQVKAGVRDPEKGKKTFSENPRLQIVKADVTEGTLKLAEAIGDDTEAVICSTGFRRWWNVFEPWKVEKVGTFNLVDACKKTGVKRFILVSSILVNGAAMGQILNPTYIMGLLLGGLVIAKLKAENYLKASGINYTIIRPAYLYDDPPPGGNIVMEPEDTITGEAMSRDQAAEVVVEALLCPESSHKVIETASRLDAPKCSIRDLYGSIKRR
>CYP71FH2::MDIKGAQDWLESQQHTLNLPPLALLLISFCFLLFLLKLLNGIWSSKKTNMYSLPSPPTLPLIGNIHQMGSLPHRTLRDLALKHGPLMLFRLFRQPAIVVSSADMAKEVKKTHDVAFANRPQTFASEILFYGSINMAFSPYGEYWRQLRKICNLEFLCAKRVQNFKFIREEEMLKLAGTISDCAVRGVPVDLTRVLLELSNVLLSRCTVGHVSEDRGGNLRLGDLSRQFIRLLIRFSFQDSFPVVGWIDHVSGLVRKLKNVTAELDTFLDKIIEEHAAPKKHDHQEGREDFVDFLLQAQKNSTEYIEFNNKHIKSLVLDMFLGGTDTSSIVVVWTLTELMRCPRAMKKVQEEVRRVVGNKPLVEEEDIAHLDYMKAVFKEMLRLHPPIP…
>CYP72A932::MLLVWFRTKVMGEVVSIVVAVSVVLAVTLGWKVLCWLWLTPKKYERQFRAQGLKGAPYRFWYGESKTLGEAFEEARSKPMELSHRVHPRAMAFMFQSMEKYGKVFFTWFGTTPWLVTTDPDMVKEVYTDKLGRISKIPTFPFDLLLAGGLADYQGEKWVKHRKIINPAFHTEKLKRMVGAFEACCDDMVNKWHELYPQKTFELDIWPLLQDFTADIISRVGFGTTYAQGQRIFQLHTEQTLHLIEAYQHIYIPGFEHLPTKRNKRMYEIYHEVGTLLSNILKMREEAMRAGKAPHDDLLSLLMESNRKEIEANDNSKEYGMTRHEVIEECRLFYFAAQETTATLLVWTLIVLSMHRDWQDKAREEVFQVFGERSPDFEGVHQLKIVN…
>CYP71FJ1::MEFTLQNLLQWLLNQKHIPFKLSVLLILFTFLLLKCINGTGSQKGKLPPSPPKLLIIGNLHQLGFQLHRSLSDLSKKYGPLMHLRIGSAPVLVVSSAEMVREIKKNQDITFSNRPSTTATNMLLYGRIGLSFSPYGDYWRQVRKVCVAELLSVRRVESFKFIREDEAGLMNESISRSSLLRHPVNLSEMLVAFSYNIVCRCVTGKESNREGDKCFGELLRELMILLPGTYLLGDFFPWLRWVDSLTGSIRKMKKVSIDIDTYLDQVLDEHLLRSIQGDLDYTKDFVDHLLEIQKRNTLDINLTRENIKAIILDMFLGGTDTGSTAMEWAMSELIKNPNAMKKVQEEVRRVVGTKSKVDEADIQHMSYLKCIVKETLRLHPPGPFLPLE…
